# Supplementary material for: Metal-oxide phase transition of platinum nanocatalyst below fuel cell open-circuit voltage
Source: Nat Commun. 2025 Jan 22;16:936. doi: 10.1038/s41467-024-55299-3 (PMC11754633; doi:10.1038/s41467-024-55299-3)
Supplement: Supplementary file 3 — Source Data [file 41467_2024_55299_MOESM3_ESM.xlsx]

## Sheet: Figure 1a
Raw WAXS patterns				Single-cycle reduced WAXS patterns				Locally-averaged WAXS patterns
X	Y	Z		X	Y	Z		X		Y		Z
t-kT	E vs RHE	t		t-kT	E vs RHE	t		t-kT	err	E vs RHE	err	t
0	0.81245	0		0	0.81245	-20		0.00698	0.00346	0.82013	0.00929	-40
0.006	0.80643	0.006		0.006	0.80643	-20		0.02	0.00399	0.8072	0.00948	-40
0.012	0.80043	0.012		0.012	0.80043	-20		0.03297	0.00342	0.79422	0.00929	-40
0.018	0.79445	0.018		0.018	0.79445	-20		0.04599	0.00402	0.78123	0.00952	-40
0.024	0.78847	0.024		0.024	0.78847	-20		0.06001	0.00402	0.76714	0.00952	-40
0.03	0.78245	0.03		0.03	0.78245	-20		0.07303	0.00342	0.75415	0.00929	-40
0.036	0.77642	0.036		0.036	0.77642	-20		0.086	0.00399	0.74117	0.00948	-40
0.042	0.7704	0.042		0.042	0.7704	-20		0.09999	0.00402	0.72722	0.00951	-40
0.048	0.76439	0.048		0.048	0.76439	-20		0.113	0.00343	0.71419	0.00923	-40
0.054	0.75838	0.054		0.054	0.75838	-20		0.12601	0.00402	0.70115	0.00951	-40
0.06	0.75238	0.06		0.06	0.75238	-20		0.14	0.00399	0.68719	0.00948	-40
0.066	0.74639	0.066		0.066	0.74639	-20		0.15297	0.00342	0.67421	0.00928	-40
0.072	0.7404	0.072		0.072	0.7404	-20		0.16599	0.00402	0.66123	0.00951	-40
0.078	0.73441	0.078		0.078	0.73441	-20		0.18001	0.00402	0.64715	0.00952	-40
0.084	0.72838	0.084		0.084	0.72838	-20		0.19303	0.00342	0.63416	0.00928	-40
0.09	0.72238	0.09		0.09	0.72238	-20		0.206	0.00399	0.62119	0.00947	-40
0.096	0.7164	0.096		0.096	0.7164	-20		0.21999	0.00402	0.60936	0.00722	-40
0.102	0.71041	0.102		0.102	0.71041	-20		0.233	0.00343	0.60809	0.00626	-40
0.108	0.70444	0.108		0.108	0.70444	-20		0.24601	0.00402	0.61787	0.00968	-40
0.114	0.69844	0.114		0.114	0.69844	-20		0.26	0.00399	0.63197	0.00951	-40
0.12	0.69243	0.12		0.12	0.69243	-20		0.27297	0.00342	0.64497	0.0093	-40
0.126	0.6864	0.126		0.126	0.6864	-20		0.28599	0.00402	0.65797	0.00951	-40
0.132	0.6804	0.132		0.132	0.6804	-20		0.30001	0.00402	0.67205	0.00951	-40
0.138	0.6744	0.138		0.138	0.6744	-20		0.31303	0.00342	0.68504	0.00929	-40
0.144	0.66839	0.144		0.144	0.66839	-20		0.326	0.00399	0.69801	0.00946	-40
0.15	0.66246	0.15		0.15	0.66246	-20		0.33999	0.00402	0.71197	0.00951	-40
0.156	0.65645	0.156		0.156	0.65645	-20		0.353	0.00343	0.725	0.00924	-40
0.162	0.65039	0.162		0.162	0.65039	-20		0.36601	0.00402	0.73804	0.0095	-40
0.168	0.64438	0.168		0.168	0.64438	-20		0.38	0.00399	0.752	0.00948	-40
0.174	0.6384	0.174		0.174	0.6384	-20		0.39297	0.00342	0.76498	0.00929	-40
0.18	0.63237	0.18		0.18	0.63237	-20		0.40599	0.00402	0.77797	0.0095	-40
0.186	0.62641	0.186		0.186	0.62641	-20		0.42001	0.00402	0.79205	0.00951	-40
0.192	0.62044	0.192		0.192	0.62044	-20		0.43303	0.00342	0.80504	0.00929	-40
0.198	0.61442	0.198		0.198	0.61442	-20		0.446	0.00399	0.81802	0.00947	-40
0.204	0.6084	0.204		0.204	0.6084	-20		0.45999	0.00402	0.83196	0.00951	-40
0.21	0.60238	0.21		0.21	0.60238	-20		0.473	0.00343	0.84501	0.00925	-40
0.216	0.60157	0.216		0.216	0.60157	-20		0.48601	0.00402	0.85805	0.0095	-40
0.222	0.60841	0.222		0.222	0.60841	-20		0.5	0.00399	0.872	0.00947	-40
0.228	0.61477	0.228		0.228	0.61477	-20		0.51297	0.00342	0.88498	0.00929	-40
0.234	0.62074	0.234		0.234	0.62074	-20		0.52599	0.00402	0.89797	0.00951	-40
0.24	0.62671	0.24		0.24	0.62671	-20		0.54001	0.00402	0.91206	0.00951	-40
0.246	0.63274	0.246		0.246	0.63274	-20		0.55303	0.00342	0.92505	0.00929	-40
0.252	0.63879	0.252		0.252	0.63879	-20		0.566	0.00399	0.93802	0.00947	-40
0.258	0.6448	0.258		0.258	0.6448	-20		0.57999	0.00402	0.95197	0.00951	-40
0.264	0.65078	0.264		0.264	0.65078	-20		0.593	0.00343	0.96502	0.00925	-40
0.27	0.65677	0.27		0.27	0.65677	-20		0.60601	0.00402	0.97805	0.00951	-40
0.276	0.66276	0.276		0.276	0.66276	-20		0.62	0.00399	0.99	0.00723	-40
0.282	0.66878	0.282		0.282	0.66878	-20		0.63297	0.00342	0.99151	0.00611	-40
0.288	0.6748	0.288		0.288	0.6748	-20		0.64599	0.00402	0.98199	0.00965	-40
0.294	0.68082	0.294		0.294	0.68082	-20		0.66001	0.00402	0.96772	0.00958	-40
0.3	0.6868	0.3		0.3	0.6868	-20		0.67303	0.00342	0.95467	0.00932	-40
0.306	0.69281	0.306		0.306	0.69281	-20		0.686	0.00399	0.94166	0.00949	-40
0.312	0.69877	0.312		0.312	0.69877	-20		0.69999	0.00402	0.92769	0.00952	-40
0.318	0.70479	0.318		0.318	0.70479	-20		0.713	0.00343	0.91464	0.00925	-40
0.324	0.71076	0.324		0.324	0.71076	-20		0.72601	0.00402	0.9016	0.00952	-40
0.33	0.71678	0.33		0.33	0.71678	-20		0.74	0.00399	0.88763	0.00948	-40
0.336	0.72279	0.336		0.336	0.72279	-20		0.75297	0.00342	0.87466	0.00928	-40
0.342	0.72877	0.342		0.342	0.72877	-20		0.76599	0.00402	0.86167	0.00952	-40
0.348	0.73474	0.348		0.348	0.73474	-20		0.78001	0.00402	0.84758	0.00952	-40
0.354	0.74073	0.354		0.354	0.74073	-20		0.79303	0.00342	0.83459	0.00929	-40
0.36	0.74675	0.36		0.36	0.74675	-20
0.366	0.75277	0.366		0.366	0.75277	-20
0.372	0.7588	0.372		0.372	0.7588	-20
0.378	0.76482	0.378		0.378	0.76482	-20
0.384	0.77081	0.384		0.384	0.77081	-20
0.39	0.77682	0.39		0.39	0.77682	-20
0.396	0.78283	0.396		0.396	0.78283	-20
0.402	0.78884	0.402		0.402	0.78884	-20
0.408	0.79482	0.408		0.408	0.79482	-20
0.414	0.80079	0.414		0.414	0.80079	-20
0.42	0.80676	0.42		0.42	0.80676	-20
0.426	0.81284	0.426		0.426	0.81284	-20
0.432	0.81882	0.432		0.432	0.81882	-20
0.438	0.82481	0.438		0.438	0.82481	-20
0.444	0.8308	0.444		0.444	0.8308	-20
0.45	0.8368	0.45		0.45	0.8368	-20
0.456	0.84279	0.456		0.456	0.84279	-20
0.462	0.84882	0.462		0.462	0.84882	-20
0.468	0.85481	0.468		0.468	0.85481	-20
0.474	0.86079	0.474		0.474	0.86079	-20
0.48	0.86679	0.48		0.48	0.86679	-20
0.486	0.87278	0.486		0.486	0.87278	-20
0.492	0.8788	0.492		0.492	0.8788	-20
0.498	0.88479	0.498		0.498	0.88479	-20
0.504	0.89082	0.504		0.504	0.89082	-20
0.51	0.8968	0.51		0.51	0.8968	-20
0.516	0.90278	0.516		0.516	0.90278	-20
0.522	0.90881	0.522		0.522	0.90881	-20
0.528	0.91482	0.528		0.528	0.91482	-20
0.534	0.92081	0.534		0.534	0.92081	-20
0.54	0.92683	0.54		0.54	0.92683	-20
0.546	0.93284	0.546		0.546	0.93284	-20
0.552	0.93883	0.552		0.552	0.93883	-20
0.558	0.94485	0.558		0.558	0.94485	-20
0.564	0.95083	0.564		0.564	0.95083	-20
0.57	0.95683	0.57		0.57	0.95683	-20
0.576	0.96282	0.576		0.576	0.96282	-20
0.582	0.96883	0.582		0.582	0.96883	-20
0.588	0.97483	0.588		0.588	0.97483	-20
0.594	0.98082	0.594		0.594	0.98082	-20
0.6	0.98678	0.6		0.6	0.98678	-20
0.606	0.9928	0.606		0.606	0.9928	-20
0.612	0.99878	0.612		0.612	0.99878	-20
0.618	0.99594	0.618		0.618	0.99594	-20
0.624	0.98971	0.624		0.624	0.98971	-20
0.63	0.98355	0.63		0.63	0.98355	-20
0.636	0.9774	0.636		0.636	0.9774	-20
0.642	0.97124	0.642		0.642	0.97124	-20
0.648	0.96508	0.648		0.648	0.96508	-20
0.654	0.95893	0.654		0.654	0.95893	-20
0.66	0.9529	0.66		0.66	0.9529	-20
0.666	0.94689	0.666		0.666	0.94689	-20
0.672	0.94087	0.672		0.672	0.94087	-20
0.678	0.93486	0.678		0.678	0.93486	-20
0.684	0.92887	0.684		0.684	0.92887	-20
0.69	0.92284	0.69		0.69	0.92284	-20
0.696	0.91686	0.696		0.696	0.91686	-20
0.702	0.91087	0.702		0.702	0.91087	-20
0.708	0.90484	0.708		0.708	0.90484	-20
0.714	0.89888	0.714		0.714	0.89888	-20
0.72	0.89287	0.72		0.72	0.89287	-20
0.726	0.88682	0.726		0.726	0.88682	-20
0.732	0.88082	0.732		0.732	0.88082	-20
0.738	0.87487	0.738		0.738	0.87487	-20
0.744	0.86883	0.744		0.744	0.86883	-20
0.75	0.86286	0.75		0.75	0.86286	-20
0.756	0.85686	0.756		0.756	0.85686	-20
0.762	0.85085	0.762		0.762	0.85085	-20
0.768	0.84484	0.768		0.768	0.84484	-20
0.774	0.83881	0.774		0.774	0.83881	-20
0.78	0.83282	0.78		0.78	0.83282	-20
0.786	0.82685	0.786		0.786	0.82685	-20
0.792	0.82087	0.792		0.792	0.82087	-20
0.798	0.81483	0.798		0.798	0.81483	-20
0.004	0.8088	0.804		0.004	0.8088	-20
0.01	0.80281	0.81		0.01	0.80281	-20
0.016	0.79682	0.816		0.016	0.79682	-20
0.022	0.79084	0.822		0.022	0.79084	-20
0.028	0.78485	0.828		0.028	0.78485	-20
0.034	0.77885	0.834		0.034	0.77885	-20
0.04	0.77283	0.84		0.04	0.77283	-20
0.046	0.76682	0.846		0.046	0.76682	-20
0.052	0.76081	0.852		0.052	0.76081	-20
0.058	0.75482	0.858		0.058	0.75482	-20
0.064	0.74883	0.864		0.064	0.74883	-20
0.07	0.74284	0.87		0.07	0.74284	-20
0.076	0.73683	0.876		0.076	0.73683	-20
0.082	0.73082	0.882		0.082	0.73082	-20
0.088	0.7248	0.888		0.088	0.7248	-20
0.094	0.71878	0.894		0.094	0.71878	-20
0.1	0.71281	0.9		0.1	0.71281	-20
0.106	0.70683	0.906		0.106	0.70683	-20
0.112	0.7008	0.912		0.112	0.7008	-20
0.118	0.69477	0.918		0.118	0.69477	-20
0.124	0.68879	0.924		0.124	0.68879	-20
0.13	0.68279	0.93		0.13	0.68279	-20
0.136	0.67679	0.936		0.136	0.67679	-20
0.142	0.6708	0.942		0.142	0.6708	-20
0.148	0.66479	0.948		0.148	0.66479	-20
0.154	0.65882	0.954		0.154	0.65882	-20
0.16	0.65281	0.96		0.16	0.65281	-20
0.166	0.64685	0.966		0.166	0.64685	-20
0.172	0.6408	0.972		0.172	0.6408	-20
0.178	0.63482	0.978		0.178	0.63482	-20
0.184	0.62893	0.984		0.184	0.62893	-20
0.19	0.62281	0.99		0.19	0.62281	-20
0.196	0.61682	0.996		0.196	0.61682	-20
0.202	0.61081	1.002		0.202	0.61081	-20
0.208	0.60481	1.008		0.208	0.60481	-20
0.214	0.59983	1.014		0.214	0.59983	-20
0.22	0.60563	1.02		0.22	0.60563	-20
0.226	0.6123	1.026		0.226	0.6123	-20
0.232	0.61832	1.032		0.232	0.61832	-20
0.238	0.62433	1.038		0.238	0.62433	-20
0.244	0.63034	1.044		0.244	0.63034	-20
0.25	0.63639	1.05		0.25	0.63639	-20
0.256	0.64239	1.056		0.256	0.64239	-20
0.262	0.6484	1.062		0.262	0.6484	-20
0.268	0.65439	1.068		0.268	0.65439	-20
0.274	0.66039	1.074		0.274	0.66039	-20
0.28	0.66639	1.08		0.28	0.66639	-20
0.286	0.67237	1.086		0.286	0.67237	-20
0.292	0.67835	1.092		0.292	0.67835	-20
0.298	0.68432	1.098		0.298	0.68432	-20
0.304	0.69035	1.104		0.304	0.69035	-20
0.31	0.69638	1.11		0.31	0.69638	-20
0.316	0.70241	1.116		0.316	0.70241	-20
0.322	0.7084	1.122		0.322	0.7084	-20
0.328	0.7144	1.128		0.328	0.7144	-20
0.334	0.72039	1.134		0.334	0.72039	-20
0.34	0.7264	1.14		0.34	0.7264	-20
0.346	0.7324	1.146		0.346	0.7324	-20
0.352	0.73838	1.152		0.352	0.73838	-20
0.358	0.74437	1.158		0.358	0.74437	-20
0.364	0.75038	1.164		0.364	0.75038	-20
0.37	0.75636	1.17		0.37	0.75636	-20
0.376	0.76238	1.176		0.376	0.76238	-20
0.382	0.7684	1.182		0.382	0.7684	-20
0.388	0.77439	1.188		0.388	0.77439	-20
0.394	0.78041	1.194		0.394	0.78041	-20
0.4	0.78638	1.2		0.4	0.78638	-20
0.406	0.79238	1.206		0.406	0.79238	-20
0.412	0.79836	1.212		0.412	0.79836	-20
0.418	0.80433	1.218		0.418	0.80433	-20
0.424	0.8103	1.224		0.424	0.8103	-20
0.43	0.81629	1.23		0.43	0.81629	-20
0.436	0.82234	1.236		0.436	0.82234	-20
0.442	0.82839	1.242		0.442	0.82839	-20
0.448	0.83444	1.248		0.448	0.83444	-20
0.454	0.84039	1.254		0.454	0.84039	-20
0.46	0.8464	1.26		0.46	0.8464	-20
0.466	0.85241	1.266		0.466	0.85241	-20
0.472	0.85837	1.272		0.472	0.85837	-20
0.478	0.86438	1.278		0.478	0.86438	-20
0.484	0.87043	1.284		0.484	0.87043	-20
0.49	0.87635	1.29		0.49	0.87635	-20
0.496	0.88233	1.296		0.496	0.88233	-20
0.502	0.8884	1.302		0.502	0.8884	-20
0.508	0.89439	1.308		0.508	0.89439	-20
0.514	0.90037	1.314		0.514	0.90037	-20
0.52	0.9064	1.32		0.52	0.9064	-20
0.526	0.9124	1.326		0.526	0.9124	-20
0.532	0.91838	1.332		0.532	0.91838	-20
0.538	0.92437	1.338		0.538	0.92437	-20
0.544	0.93037	1.344		0.544	0.93037	-20
0.55	0.93639	1.35		0.55	0.93639	-20
0.556	0.94241	1.356		0.556	0.94241	-20
0.562	0.9484	1.362		0.562	0.9484	-20
0.568	0.95439	1.368		0.568	0.95439	-20
0.574	0.96036	1.374		0.574	0.96036	-20
0.58	0.96637	1.38		0.58	0.96637	-20
0.586	0.97241	1.386		0.586	0.97241	-20
0.592	0.97837	1.392		0.592	0.97837	-20
0.598	0.98441	1.398		0.598	0.98441	-20
0.604	0.99037	1.404		0.604	0.99037	-20
0.61	0.99636	1.41		0.61	0.99636	-20
0.616	0.99843	1.416		0.616	0.99843	-20
0.622	0.99201	1.422		0.622	0.99201	-20
0.628	0.9856	1.428		0.628	0.9856	-20
0.634	0.97944	1.434		0.634	0.97944	-20
0.64	0.97338	1.44		0.64	0.97338	-20
0.646	0.96734	1.446		0.646	0.96734	-20
0.652	0.9613	1.452		0.652	0.9613	-20
0.658	0.95527	1.458		0.658	0.95527	-20
0.664	0.94926	1.464		0.664	0.94926	-20
0.67	0.94326	1.47		0.67	0.94326	-20
0.676	0.93726	1.476		0.676	0.93726	-20
0.682	0.93123	1.482		0.682	0.93123	-20
0.688	0.92526	1.488		0.688	0.92526	-20
0.694	0.91928	1.494		0.694	0.91928	-20
0.7	0.91329	1.5		0.7	0.91329	-20
0.706	0.90728	1.506		0.706	0.90728	-20
0.712	0.90126	1.512		0.712	0.90126	-20
0.718	0.89524	1.518		0.718	0.89524	-20
0.724	0.88925	1.524		0.724	0.88925	-20
0.73	0.88327	1.53		0.73	0.88327	-20
0.736	0.87728	1.536		0.736	0.87728	-20
0.742	0.87128	1.542		0.742	0.87128	-20
0.748	0.86528	1.548		0.748	0.86528	-20
0.754	0.85927	1.554		0.754	0.85927	-20
0.76	0.85324	1.56		0.76	0.85324	-20
0.766	0.84724	1.566		0.766	0.84724	-20
0.772	0.84124	1.572		0.772	0.84124	-20
0.778	0.83523	1.578		0.778	0.83523	-20
0.784	0.82921	1.584		0.784	0.82921	-20
0.79	0.8232	1.59		0.79	0.8232	-20
0.796	0.81719	1.596		0.796	0.81719	-20
0.002	0.81118	1.602		0.002	0.81118	-20
0.008	0.80519	1.608		0.008	0.80519	-20
0.014	0.79921	1.614		0.014	0.79921	-20
0.02	0.79322	1.62		0.02	0.79322	-20
0.026	0.78724	1.626		0.026	0.78724	-20
0.032	0.78124	1.632		0.032	0.78124	-20
0.038	0.77521	1.638		0.038	0.77521	-20
0.044	0.76919	1.644		0.044	0.76919	-20
0.05	0.76317	1.65		0.05	0.76317	-20
0.056	0.75719	1.656		0.056	0.75719	-20
0.062	0.7512	1.662		0.062	0.7512	-20
0.068	0.74522	1.668		0.068	0.74522	-20
0.074	0.73922	1.674		0.074	0.73922	-20
0.08	0.7332	1.68		0.08	0.7332	-20
0.086	0.72722	1.686		0.086	0.72722	-20
0.092	0.72124	1.692		0.092	0.72124	-20
0.098	0.71525	1.698		0.098	0.71525	-20
0.104	0.70923	1.704		0.104	0.70923	-20
0.11	0.70326	1.71		0.11	0.70326	-20
0.116	0.69724	1.716		0.116	0.69724	-20
0.122	0.69124	1.722		0.122	0.69124	-20
0.128	0.68522	1.728		0.128	0.68522	-20
0.134	0.67921	1.734		0.134	0.67921	-20
0.14	0.67322	1.74		0.14	0.67322	-20
0.146	0.66721	1.746		0.146	0.66721	-20
0.152	0.66123	1.752		0.152	0.66123	-20
0.158	0.65524	1.758		0.158	0.65524	-20
0.164	0.64924	1.764		0.164	0.64924	-20
0.17	0.64321	1.77		0.17	0.64321	-20
0.176	0.63719	1.776		0.176	0.63719	-20
0.182	0.63117	1.782		0.182	0.63117	-20
0.188	0.62521	1.788		0.188	0.62521	-20
0.194	0.61923	1.794		0.194	0.61923	-20
0.2	0.61324	1.8		0.2	0.61324	-20
0.206	0.60722	1.806		0.206	0.60722	-20
0.212	0.60124	1.812		0.212	0.60124	-20
0.218	0.60293	1.818		0.218	0.60293	-20
0.224	0.60981	1.824		0.224	0.60981	-20
0.23	0.61597	1.83		0.23	0.61597	-20
0.236	0.62194	1.836		0.236	0.62194	-20
0.242	0.62797	1.842		0.242	0.62797	-20
0.248	0.63399	1.848		0.248	0.63399	-20
0.254	0.63999	1.854		0.254	0.63999	-20
0.26	0.64597	1.86		0.26	0.64597	-20
0.266	0.65201	1.866		0.266	0.65201	-20
0.272	0.65801	1.872		0.272	0.65801	-20
0.278	0.66395	1.878		0.278	0.66395	-20
0.284	0.67	1.884		0.284	0.67	-20
0.29	0.67601	1.89		0.29	0.67601	-20
0.296	0.68203	1.896		0.296	0.68203	-20
0.302	0.688	1.902		0.302	0.688	-20
0.308	0.694	1.908		0.308	0.694	-20
0.314	0.69999	1.914		0.314	0.69999	-20
0.32	0.70599	1.92		0.32	0.70599	-20
0.326	0.71197	1.926		0.326	0.71197	-20
0.332	0.71796	1.932		0.332	0.71796	-20
0.338	0.72394	1.938		0.338	0.72394	-20
0.344	0.72997	1.944		0.344	0.72997	-20
0.35	0.73597	1.95		0.35	0.73597	-20
0.356	0.74198	1.956		0.356	0.74198	-20
0.362	0.74798	1.962		0.362	0.74798	-20
0.368	0.75395	1.968		0.368	0.75395	-20
0.374	0.75997	1.974		0.374	0.75997	-20
0.38	0.76598	1.98		0.38	0.76598	-20
0.386	0.772	1.986		0.386	0.772	-20
0.392	0.77801	1.992		0.392	0.77801	-20
0.398	0.78399	1.998		0.398	0.78399	-20
0.404	0.78995	2.004		0.404	0.78995	-20
0.41	0.79594	2.01		0.41	0.79594	-20
0.416	0.80196	2.016		0.416	0.80196	-20
0.422	0.80799	2.022		0.422	0.80799	-20
0.428	0.814	2.028		0.428	0.814	-20
0.434	0.82	2.034		0.434	0.82	-20
0.44	0.826	2.04		0.44	0.826	-20
0.446	0.832	2.046		0.446	0.832	-20
0.452	0.83802	2.052		0.452	0.83802	-20
0.458	0.84405	2.058		0.458	0.84405	-20
0.464	0.85008	2.064		0.464	0.85008	-20
0.47	0.85607	2.07		0.47	0.85607	-20
0.476	0.86198	2.076		0.476	0.86198	-20
0.482	0.86797	2.082		0.482	0.86797	-20
0.488	0.87396	2.088		0.488	0.87396	-20
0.494	0.88001	2.094		0.494	0.88001	-20
0.5	0.886	2.1		0.5	0.886	-20
0.506	0.89202	2.106		0.506	0.89202	-20
0.512	0.89798	2.112		0.512	0.89798	-20
0.518	0.904	2.118		0.518	0.904	-20
0.524	0.90998	2.124		0.524	0.90998	-20
0.53	0.916	2.13		0.53	0.916	-20
0.536	0.92202	2.136		0.536	0.92202	-20
0.542	0.928	2.142		0.542	0.928	-20
0.548	0.934	2.148		0.548	0.934	-20
0.554	0.94001	2.154		0.554	0.94001	-20
0.56	0.94602	2.16		0.56	0.94602	-20
0.566	0.95198	2.166		0.566	0.95198	-20
0.572	0.95798	2.172		0.572	0.95798	-20
0.578	0.96397	2.178		0.578	0.96397	-20
0.584	0.97	2.184		0.584	0.97	-20
0.59	0.976	2.19		0.59	0.976	-20
0.596	0.98201	2.196		0.596	0.98201	-20
0.602	0.98796	2.202		0.602	0.98796	-20
0.608	0.99397	2.208		0.608	0.99397	-20
0.614	0.99978	2.214		0.614	0.99978	-20
0.62	0.99463	2.22		0.62	0.99463	-20
0.626	0.98806	2.226		0.626	0.98806	-20
0.632	0.98187	2.232		0.632	0.98187	-20
0.638	0.9758	2.238		0.638	0.9758	-20
0.644	0.96975	2.244		0.644	0.96975	-20
0.65	0.96375	2.25		0.65	0.96375	-20
0.656	0.95773	2.256		0.656	0.95773	-20
0.662	0.95173	2.262		0.662	0.95173	-20
0.668	0.9457	2.268		0.668	0.9457	-20
0.674	0.93967	2.274		0.674	0.93967	-20
0.68	0.93365	2.28		0.68	0.93365	-20
0.686	0.92766	2.286		0.686	0.92766	-20
0.692	0.92166	2.292		0.692	0.92166	-20
0.698	0.91567	2.298		0.698	0.91567	-20
0.704	0.90967	2.304		0.704	0.90967	-20
0.71	0.90366	2.31		0.71	0.90366	-20
0.716	0.89762	2.316		0.716	0.89762	-20
0.722	0.89163	2.322		0.722	0.89163	-20
0.728	0.88563	2.328		0.728	0.88563	-20
0.734	0.87964	2.334		0.734	0.87964	-20
0.74	0.87365	2.34		0.74	0.87365	-20
0.746	0.86765	2.346		0.746	0.86765	-20
0.752	0.86165	2.352		0.752	0.86165	-20
0.758	0.85562	2.358		0.758	0.85562	-20
0.764	0.84962	2.364		0.764	0.84962	-20
0.77	0.84362	2.37		0.77	0.84362	-20
0.776	0.83764	2.376		0.776	0.83764	-20
0.782	0.83163	2.382		0.782	0.83163	-20
0.788	0.82563	2.388		0.788	0.82563	-20
0.794	0.81965	2.394		0.794	0.81965	-20
0.8	0.81363	2.4		0.8	0.81363	-20
0.006	0.80762	2.406		0.006	0.80762	-20
0.012	0.80161	2.412		0.012	0.80161	-20
0.018	0.7956	2.418		0.018	0.7956	-20
0.024	0.78959	2.424		0.024	0.78959	-20
0.03	0.78359	2.43		0.03	0.78359	-20
0.036	0.77762	2.436		0.036	0.77762	-20
0.042	0.77155	2.442		0.042	0.77155	-20
0.048	0.76561	2.448		0.048	0.76561	-20
0.054	0.75961	2.454		0.054	0.75961	-20
0.06	0.75359	2.46		0.06	0.75359	-20
0.066	0.74757	2.466		0.066	0.74757	-20
0.072	0.74153	2.472		0.072	0.74153	-20
0.078	0.73556	2.478		0.078	0.73556	-20
0.084	0.72958	2.484		0.084	0.72958	-20
0.09	0.7236	2.49		0.09	0.7236	-20
0.096	0.7176	2.496		0.096	0.7176	-20
0.102	0.71157	2.502		0.102	0.71157	-20
0.108	0.70559	2.508		0.108	0.70559	-20
0.114	0.69962	2.514		0.114	0.69962	-20
0.12	0.69362	2.52		0.12	0.69362	-20
0.126	0.68762	2.526		0.126	0.68762	-20
0.132	0.68159	2.532		0.132	0.68159	-20
0.138	0.67558	2.538		0.138	0.67558	-20
0.144	0.6696	2.544		0.144	0.6696	-20
0.15	0.66363	2.55		0.15	0.66363	-20
0.156	0.65765	2.556		0.156	0.65765	-20
0.162	0.65163	2.562		0.162	0.65163	-20
0.168	0.64563	2.568		0.168	0.64563	-20
0.174	0.63959	2.574		0.174	0.63959	-20
0.18	0.6336	2.58		0.18	0.6336	-20
0.186	0.62771	2.586		0.186	0.62771	-20
0.192	0.62162	2.592		0.192	0.62162	-20
0.198	0.61566	2.598		0.198	0.61566	-20
0.204	0.60963	2.604		0.204	0.60963	-20
0.21	0.60358	2.61		0.21	0.60358	-20
0.216	0.60049	2.616		0.216	0.60049	-20
0.222	0.60687	2.622		0.222	0.60687	-20
0.228	0.6131	2.628		0.228	0.6131	-20
0.234	0.61933	2.634		0.234	0.61933	-20
0.24	0.62554	2.64		0.24	0.62554	-20
0.246	0.63156	2.646		0.246	0.63156	-20
0.252	0.63758	2.652		0.252	0.63758	-20
0.258	0.6436	2.658		0.258	0.6436	-20
0.264	0.6496	2.664		0.264	0.6496	-20
0.27	0.6556	2.67		0.27	0.6556	-20
0.276	0.6616	2.676		0.276	0.6616	-20
0.282	0.66757	2.682		0.282	0.66757	-20
0.288	0.67359	2.688		0.288	0.67359	-20
0.294	0.67961	2.694		0.294	0.67961	-20
0.3	0.6856	2.7		0.3	0.6856	-20
0.306	0.69161	2.706		0.306	0.69161	-20
0.312	0.6976	2.712		0.312	0.6976	-20
0.318	0.70362	2.718		0.318	0.70362	-20
0.324	0.7096	2.724		0.324	0.7096	-20
0.33	0.71558	2.73		0.33	0.71558	-20
0.336	0.72158	2.736		0.336	0.72158	-20
0.342	0.7276	2.742		0.342	0.7276	-20
0.348	0.73359	2.748		0.348	0.73359	-20
0.354	0.73959	2.754		0.354	0.73959	-20
0.36	0.74559	2.76		0.36	0.74559	-20
0.366	0.75159	2.766		0.366	0.75159	-20
0.372	0.7576	2.772		0.372	0.7576	-20
0.378	0.76361	2.778		0.378	0.76361	-20
0.384	0.76962	2.784		0.384	0.76962	-20
0.39	0.77564	2.79		0.39	0.77564	-20
0.396	0.7816	2.796		0.396	0.7816	-20
0.402	0.7876	2.802		0.402	0.7876	-20
0.408	0.7936	2.808		0.408	0.7936	-20
0.414	0.79963	2.814		0.414	0.79963	-20
0.42	0.80563	2.82		0.42	0.80563	-20
0.426	0.81162	2.826		0.426	0.81162	-20
0.432	0.81762	2.832		0.432	0.81762	-20
0.438	0.82359	2.838		0.438	0.82359	-20
0.444	0.8296	2.844		0.444	0.8296	-20
0.45	0.8356	2.85		0.45	0.8356	-20
0.456	0.8416	2.856		0.456	0.8416	-20
0.462	0.8476	2.862		0.462	0.8476	-20
0.468	0.8536	2.868		0.468	0.8536	-20
0.474	0.8596	2.874		0.474	0.8596	-20
0.48	0.86557	2.88		0.48	0.86557	-20
0.486	0.87158	2.886		0.486	0.87158	-20
0.492	0.87757	2.892		0.492	0.87757	-20
0.498	0.88355	2.898		0.498	0.88355	-20
0.504	0.8896	2.904		0.504	0.8896	-20
0.51	0.89561	2.91		0.51	0.89561	-20
0.516	0.90159	2.916		0.516	0.90159	-20
0.522	0.90759	2.922		0.522	0.90759	-20
0.528	0.91358	2.928		0.528	0.91358	-20
0.534	0.91957	2.934		0.534	0.91957	-20
0.54	0.92562	2.94		0.54	0.92562	-20
0.546	0.93161	2.946		0.546	0.93161	-20
0.552	0.93759	2.952		0.552	0.93759	-20
0.558	0.9436	2.958		0.558	0.9436	-20
0.564	0.94959	2.964		0.564	0.94959	-20
0.57	0.95559	2.97		0.57	0.95559	-20
0.576	0.96161	2.976		0.576	0.96161	-20
0.582	0.96763	2.982		0.582	0.96763	-20
0.588	0.97359	2.988		0.588	0.97359	-20
0.594	0.97957	2.994		0.594	0.97957	-20
0.6	0.9856	3		0.6	0.9856	-20
0.606	0.99155	3.006		0.606	0.99155	-20
0.612	0.99754	3.012		0.612	0.99754	-20
0.618	0.9972	3.018		0.618	0.9972	-20
0.624	0.99065	3.024		0.624	0.99065	-20
0.63	0.98431	3.03		0.63	0.98431	-20
0.636	0.9782	3.036		0.636	0.9782	-20
0.642	0.97213	3.042		0.642	0.97213	-20
0.648	0.96614	3.048		0.648	0.96614	-20
0.654	0.96013	3.054		0.654	0.96013	-20
0.66	0.9541	3.06		0.66	0.9541	-20
0.666	0.94808	3.066		0.666	0.94808	-20
0.672	0.94207	3.072		0.672	0.94207	-20
0.678	0.93606	3.078		0.678	0.93606	-20
0.684	0.93006	3.084		0.684	0.93006	-20
0.69	0.92406	3.09		0.69	0.92406	-20
0.696	0.91806	3.096		0.696	0.91806	-20
0.702	0.91206	3.102		0.702	0.91206	-20
0.708	0.90606	3.108		0.708	0.90606	-20
0.714	0.90006	3.114		0.714	0.90006	-20
0.72	0.89405	3.12		0.72	0.89405	-20
0.726	0.88806	3.126		0.726	0.88806	-20
0.732	0.88205	3.132		0.732	0.88205	-20
0.738	0.87604	3.138		0.738	0.87604	-20
0.744	0.87005	3.144		0.744	0.87005	-20
0.75	0.86406	3.15		0.75	0.86406	-20
0.756	0.85803	3.156		0.756	0.85803	-20
0.762	0.85205	3.162		0.762	0.85205	-20
0.768	0.84605	3.168		0.768	0.84605	-20
0.774	0.84	3.174		0.774	0.84	-20
0.78	0.83401	3.18		0.78	0.83401	-20
0.786	0.82803	3.186		0.786	0.82803	-20
0.792	0.82204	3.192		0.792	0.82204	-20
0.798	0.81606	3.198		0.798	0.81606	-20
0.004	0.81002	3.204		0.004	0.81002	-20
0.01	0.80401	3.21		0.01	0.80401	-20
0.016	0.79799	3.216		0.016	0.79799	-20
0.022	0.79197	3.222		0.022	0.79197	-20
0.028	0.78595	3.228		0.028	0.78595	-20
0.034	0.77996	3.234		0.034	0.77996	-20
0.04	0.77398	3.24		0.04	0.77398	-20
0.046	0.768	3.246		0.046	0.768	-20
0.052	0.762	3.252		0.052	0.762	-20
0.058	0.75601	3.258		0.058	0.75601	-20
0.064	0.75001	3.264		0.064	0.75001	-20
0.07	0.74403	3.27		0.07	0.74403	-20
0.076	0.738	3.276		0.076	0.738	-20
0.082	0.73198	3.282		0.082	0.73198	-20
0.088	0.72598	3.288		0.088	0.72598	-20
0.094	0.71998	3.294		0.094	0.71998	-20
0.1	0.714	3.3		0.1	0.714	-20
0.106	0.70801	3.306		0.106	0.70801	-20
0.112	0.70201	3.312		0.112	0.70201	-20
0.118	0.69604	3.318		0.118	0.69604	-20
0.124	0.69003	3.324		0.124	0.69003	-20
0.13	0.68399	3.33		0.13	0.68399	-20
0.136	0.67799	3.336		0.136	0.67799	-20
0.142	0.67199	3.342		0.142	0.67199	-20
0.148	0.666	3.348		0.148	0.666	-20
0.154	0.66002	3.354		0.154	0.66002	-20
0.16	0.65402	3.36		0.16	0.65402	-20
0.166	0.64803	3.366		0.166	0.64803	-20
0.172	0.64202	3.372		0.172	0.64202	-20
0.178	0.63601	3.378		0.178	0.63601	-20
0.184	0.63003	3.384		0.184	0.63003	-20
0.19	0.62402	3.39		0.19	0.62402	-20
0.196	0.61804	3.396		0.196	0.61804	-20
0.202	0.61204	3.402		0.202	0.61204	-20
0.208	0.60604	3.408		0.208	0.60604	-20
0.214	0.59996	3.414		0.214	0.59996	-20
0.22	0.6043	3.42		0.22	0.6043	-20
0.226	0.61108	3.426		0.226	0.61108	-20
0.232	0.61713	3.432		0.232	0.61713	-20
0.238	0.62314	3.438		0.238	0.62314	-20
0.244	0.62916	3.444		0.244	0.62916	-20
0.25	0.63517	3.45		0.25	0.63517	-20
0.256	0.64117	3.456		0.256	0.64117	-20
0.262	0.64718	3.462		0.262	0.64718	-20
0.268	0.65318	3.468		0.268	0.65318	-20
0.274	0.65917	3.474		0.274	0.65917	-20
0.28	0.66517	3.48		0.28	0.66517	-20
0.286	0.67116	3.486		0.286	0.67116	-20
0.292	0.67719	3.492		0.292	0.67719	-20
0.298	0.68319	3.498		0.298	0.68319	-20
0.304	0.68921	3.504		0.304	0.68921	-20
0.31	0.6952	3.51		0.31	0.6952	-20
0.316	0.70117	3.516		0.316	0.70117	-20
0.322	0.70718	3.522		0.322	0.70718	-20
0.328	0.71317	3.528		0.328	0.71317	-20
0.334	0.71915	3.534		0.334	0.71915	-20
0.34	0.72518	3.54		0.34	0.72518	-20
0.346	0.73122	3.546		0.346	0.73122	-20
0.352	0.73715	3.552		0.352	0.73715	-20
0.358	0.74315	3.558		0.358	0.74315	-20
0.364	0.74917	3.564		0.364	0.74917	-20
0.37	0.75514	3.57		0.37	0.75514	-20
0.376	0.76113	3.576		0.376	0.76113	-20
0.382	0.76713	3.582		0.382	0.76713	-20
0.388	0.77313	3.588		0.388	0.77313	-20
0.394	0.77915	3.594		0.394	0.77915	-20
0.4	0.78517	3.6		0.4	0.78517	-20
0.406	0.7912	3.606		0.406	0.7912	-20
0.412	0.7972	3.612		0.412	0.7972	-20
0.418	0.80324	3.618		0.418	0.80324	-20
0.424	0.80923	3.624		0.424	0.80923	-20
0.43	0.81519	3.63		0.43	0.81519	-20
0.436	0.82116	3.636		0.436	0.82116	-20
0.442	0.82718	3.642		0.442	0.82718	-20
0.448	0.83317	3.648		0.448	0.83317	-20
0.454	0.83919	3.654		0.454	0.83919	-20
0.46	0.84519	3.66		0.46	0.84519	-20
0.466	0.8512	3.666		0.466	0.8512	-20
0.472	0.85717	3.672		0.472	0.85717	-20
0.478	0.86319	3.678		0.478	0.86319	-20
0.484	0.86917	3.684		0.484	0.86917	-20
0.49	0.8752	3.69		0.49	0.8752	-20
0.496	0.88117	3.696		0.496	0.88117	-20
0.502	0.88718	3.702		0.502	0.88718	-20
0.508	0.89318	3.708		0.508	0.89318	-20
0.514	0.89918	3.714		0.514	0.89918	-20
0.52	0.9052	3.72		0.52	0.9052	-20
0.526	0.91119	3.726		0.526	0.91119	-20
0.532	0.91719	3.732		0.532	0.91719	-20
0.538	0.92316	3.738		0.538	0.92316	-20
0.544	0.92916	3.744		0.544	0.92916	-20
0.55	0.93517	3.75		0.55	0.93517	-20
0.556	0.94121	3.756		0.556	0.94121	-20
0.562	0.94719	3.762		0.562	0.94719	-20
0.568	0.95321	3.768		0.568	0.95321	-20
0.574	0.95918	3.774		0.574	0.95918	-20
0.58	0.96517	3.78		0.58	0.96517	-20
0.586	0.97119	3.786		0.586	0.97119	-20
0.592	0.97722	3.792		0.592	0.97722	-20
0.598	0.98323	3.798		0.598	0.98323	-20
0.604	0.9892	3.804		0.604	0.9892	-20
0.61	0.99519	3.81		0.61	0.99519	-20
0.616	0.9993	3.816		0.616	0.9993	-20
0.622	0.99331	3.822		0.622	0.99331	-20
0.628	0.98678	3.828		0.628	0.98678	-20
0.634	0.98068	3.834		0.634	0.98068	-20
0.64	0.97459	3.84		0.64	0.97459	-20
0.646	0.96854	3.846		0.646	0.96854	-20
0.652	0.96251	3.852		0.652	0.96251	-20
0.658	0.95651	3.858		0.658	0.95651	-20
0.664	0.95049	3.864		0.664	0.95049	-20
0.67	0.94448	3.87		0.67	0.94448	-20
0.676	0.93847	3.876		0.676	0.93847	-20
0.682	0.93243	3.882		0.682	0.93243	-20
0.688	0.92644	3.888		0.688	0.92644	-20
0.694	0.92044	3.894		0.694	0.92044	-20
0.7	0.91445	3.9		0.7	0.91445	-20
0.706	0.90846	3.906		0.706	0.90846	-20
0.712	0.90247	3.912		0.712	0.90247	-20
0.718	0.89648	3.918		0.718	0.89648	-20
0.724	0.89047	3.924		0.724	0.89047	-20
0.73	0.88447	3.93		0.73	0.88447	-20
0.736	0.87846	3.936		0.736	0.87846	-20
0.742	0.87247	3.942		0.742	0.87247	-20
0.748	0.86647	3.948		0.748	0.86647	-20
0.754	0.86047	3.954		0.754	0.86047	-20
0.76	0.85446	3.96		0.76	0.85446	-20
0.766	0.84844	3.966		0.766	0.84844	-20
0.772	0.84245	3.972		0.772	0.84245	-20
0.778	0.83645	3.978		0.778	0.83645	-20
0.784	0.83044	3.984		0.784	0.83044	-20
0.79	0.82443	3.99		0.79	0.82443	-20
0.796	0.81844	3.996		0.796	0.81844	-20
0.002	0.81241	4.002		0.002	0.81241	-20
0.008	0.80641	4.008		0.008	0.80641	-20
0.014	0.80039	4.014		0.014	0.80039	-20
0.02	0.79442	4.02		0.02	0.79442	-20
0.026	0.78842	4.026		0.026	0.78842	-20
0.032	0.78242	4.032		0.032	0.78242	-20
0.038	0.77642	4.038		0.038	0.77642	-20
0.044	0.77041	4.044		0.044	0.77041	-20
0.05	0.76441	4.05		0.05	0.76441	-20
0.056	0.7584	4.056		0.056	0.7584	-20
0.062	0.75238	4.062		0.062	0.75238	-20
0.068	0.74637	4.068		0.068	0.74637	-20
0.074	0.7404	4.074		0.074	0.7404	-20
0.08	0.73438	4.08		0.08	0.73438	-20
0.086	0.72837	4.086		0.086	0.72837	-20
0.092	0.7224	4.092		0.092	0.7224	-20
0.098	0.71636	4.098		0.098	0.71636	-20
0.104	0.71038	4.104		0.104	0.71038	-20
0.11	0.70444	4.11		0.11	0.70444	-20
0.116	0.69841	4.116		0.116	0.69841	-20
0.122	0.69241	4.122		0.122	0.69241	-20
0.128	0.68641	4.128		0.128	0.68641	-20
0.134	0.68037	4.134		0.134	0.68037	-20
0.14	0.67436	4.14		0.14	0.67436	-20
0.146	0.6684	4.146		0.146	0.6684	-20
0.152	0.66243	4.152		0.152	0.66243	-20
0.158	0.65643	4.158		0.158	0.65643	-20
0.164	0.6504	4.164		0.164	0.6504	-20
0.17	0.64434	4.17		0.17	0.64434	-20
0.176	0.63837	4.176		0.176	0.63837	-20
0.182	0.63242	4.182		0.182	0.63242	-20
0.188	0.62643	4.188		0.188	0.62643	-20
0.194	0.62041	4.194		0.194	0.62041	-20
0.2	0.6144	4.2		0.2	0.6144	-20
0.206	0.60841	4.206		0.206	0.60841	-20
0.212	0.60242	4.212		0.212	0.60242	-20
0.218	0.60157	4.218		0.218	0.60157	-20
0.224	0.6084	4.224		0.224	0.6084	-20
0.23	0.61475	4.23		0.23	0.61475	-20
0.236	0.62072	4.236		0.236	0.62072	-20
0.242	0.62673	4.242		0.242	0.62673	-20
0.248	0.63277	4.248		0.248	0.63277	-20
0.254	0.63881	4.254		0.254	0.63881	-20
0.26	0.64481	4.26		0.26	0.64481	-20
0.266	0.65081	4.266		0.266	0.65081	-20
0.272	0.65681	4.272		0.272	0.65681	-20
0.278	0.6628	4.278		0.278	0.6628	-20
0.284	0.6688	4.284		0.284	0.6688	-20
0.29	0.6748	4.29		0.29	0.6748	-20
0.296	0.68079	4.296		0.296	0.68079	-20
0.302	0.68678	4.302		0.302	0.68678	-20
0.308	0.69274	4.308		0.308	0.69274	-20
0.314	0.69875	4.314		0.314	0.69875	-20
0.32	0.70477	4.32		0.32	0.70477	-20
0.326	0.71077	4.326		0.326	0.71077	-20
0.332	0.71677	4.332		0.332	0.71677	-20
0.338	0.72278	4.338		0.338	0.72278	-20
0.344	0.72876	4.344		0.344	0.72876	-20
0.35	0.73477	4.35		0.35	0.73477	-20
0.356	0.7408	4.356		0.356	0.7408	-20
0.362	0.74679	4.362		0.362	0.74679	-20
0.368	0.75279	4.368		0.368	0.75279	-20
0.374	0.75878	4.374		0.374	0.75878	-20
0.38	0.7648	4.38		0.38	0.7648	-20
0.386	0.77078	4.386		0.386	0.77078	-20
0.392	0.77678	4.392		0.392	0.77678	-20
0.398	0.78275	4.398		0.398	0.78275	-20
0.404	0.78873	4.404		0.404	0.78873	-20
0.41	0.7947	4.41		0.41	0.7947	-20
0.416	0.80073	4.416		0.416	0.80073	-20
0.422	0.80677	4.422		0.422	0.80677	-20
0.428	0.8128	4.428		0.428	0.8128	-20
0.434	0.81881	4.434		0.434	0.81881	-20
0.44	0.82478	4.44		0.44	0.82478	-20
0.446	0.83076	4.446		0.446	0.83076	-20
0.452	0.83677	4.452		0.452	0.83677	-20
0.458	0.84275	4.458		0.458	0.84275	-20
0.464	0.84876	4.464		0.464	0.84876	-20
0.47	0.85478	4.47		0.47	0.85478	-20
0.476	0.86078	4.476		0.476	0.86078	-20
0.482	0.86676	4.482		0.482	0.86676	-20
0.488	0.87277	4.488		0.488	0.87277	-20
0.494	0.87877	4.494		0.494	0.87877	-20
0.5	0.88479	4.5		0.5	0.88479	-20
0.506	0.8908	4.506		0.506	0.8908	-20
0.512	0.89683	4.512		0.512	0.89683	-20
0.518	0.90284	4.518		0.518	0.90284	-20
0.524	0.9088	4.524		0.524	0.9088	-20
0.53	0.91481	4.53		0.53	0.91481	-20
0.536	0.92079	4.536		0.536	0.92079	-20
0.542	0.92681	4.542		0.542	0.92681	-20
0.548	0.93281	4.548		0.548	0.93281	-20
0.554	0.93881	4.554		0.554	0.93881	-20
0.56	0.94481	4.56		0.56	0.94481	-20
0.566	0.95078	4.566		0.566	0.95078	-20
0.572	0.95678	4.572		0.572	0.95678	-20
0.578	0.96278	4.578		0.578	0.96278	-20
0.584	0.9688	4.584		0.584	0.9688	-20
0.59	0.97481	4.59		0.59	0.97481	-20
0.596	0.98079	4.596		0.596	0.98079	-20
0.602	0.98678	4.602		0.602	0.98678	-20
0.608	0.99278	4.608		0.608	0.99278	-20
0.614	0.99874	4.614		0.614	0.99874	-20
0.62	0.99591	4.62		0.62	0.99591	-20
0.626	0.98967	4.626		0.626	0.98967	-20
0.632	0.98345	4.632		0.632	0.98345	-20
0.638	0.97723	4.638		0.638	0.97723	-20
0.644	0.97109	4.644		0.644	0.97109	-20
0.65	0.96501	4.65		0.65	0.96501	-20
0.656	0.95892	4.656		0.656	0.95892	-20
0.662	0.95288	4.662		0.662	0.95288	-20
0.668	0.94688	4.668		0.668	0.94688	-20
0.674	0.94091	4.674		0.674	0.94091	-20
0.68	0.93487	4.68		0.68	0.93487	-20
0.686	0.92882	4.686		0.686	0.92882	-20
0.692	0.92286	4.692		0.692	0.92286	-20
0.698	0.91686	4.698		0.698	0.91686	-20
0.704	0.91085	4.704		0.704	0.91085	-20
0.71	0.90487	4.71		0.71	0.90487	-20
0.716	0.89886	4.716		0.716	0.89886	-20
0.722	0.89284	4.722		0.722	0.89284	-20
0.728	0.88682	4.728		0.728	0.88682	-20
0.734	0.88079	4.734		0.734	0.88079	-20
0.74	0.87482	4.74		0.74	0.87482	-20
0.746	0.86887	4.746		0.746	0.86887	-20
0.752	0.86288	4.752		0.752	0.86288	-20
0.758	0.85683	4.758		0.758	0.85683	-20
0.764	0.85081	4.764		0.764	0.85081	-20
0.77	0.84481	4.77		0.77	0.84481	-20
0.776	0.83883	4.776		0.776	0.83883	-20
0.782	0.83286	4.782		0.782	0.83286	-20
0.788	0.82686	4.788		0.788	0.82686	-20
0.794	0.82084	4.794		0.794	0.82084	-20
0.8	0.81482	4.8		0.8	0.81482	-20
0.006	0.80879	4.806		0.006	0.80879	-20
0.012	0.80284	4.812		0.012	0.80284	-20
0.018	0.79684	4.818		0.018	0.79684	-20
0.024	0.79087	4.824		0.024	0.79087	-20
0.03	0.78484	4.83		0.03	0.78484	-20
0.036	0.77881	4.836		0.036	0.77881	-20
0.042	0.77279	4.842		0.042	0.77279	-20
0.048	0.7668	4.848		0.048	0.7668	-20
0.054	0.76081	4.854		0.054	0.76081	-20
0.06	0.7548	4.86		0.06	0.7548	-20
0.066	0.7488	4.866		0.066	0.7488	-20
0.072	0.74279	4.872		0.072	0.74279	-20
0.078	0.73678	4.878		0.078	0.73678	-20
0.084	0.73077	4.884		0.084	0.73077	-20
0.09	0.72478	4.89		0.09	0.72478	-20
0.096	0.71882	4.896		0.096	0.71882	-20
0.102	0.71281	4.902		0.102	0.71281	-20
0.108	0.70681	4.908		0.108	0.70681	-20
0.114	0.70082	4.914		0.114	0.70082	-20
0.12	0.69483	4.92		0.12	0.69483	-20
0.126	0.68886	4.926		0.126	0.68886	-20
0.132	0.68282	4.932		0.132	0.68282	-20
0.138	0.6768	4.938		0.138	0.6768	-20
0.144	0.67081	4.944		0.144	0.67081	-20
0.15	0.66483	4.95		0.15	0.66483	-20
0.156	0.65882	4.956		0.156	0.65882	-20
0.162	0.65284	4.962		0.162	0.65284	-20
0.168	0.64682	4.968		0.168	0.64682	-20
0.174	0.64078	4.974		0.174	0.64078	-20
0.18	0.63481	4.98		0.18	0.63481	-20
0.186	0.62892	4.986		0.186	0.62892	-20
0.192	0.62281	4.992		0.192	0.62281	-20
0.198	0.61682	4.998		0.198	0.61682	-20
0.204	0.61081	5.004		0.204	0.61081	-20
0.21	0.60481	5.01		0.21	0.60481	-20
0.216	0.5997	5.016		0.216	0.5997	-20
0.222	0.60564	5.022		0.222	0.60564	-20
0.228	0.61228	5.028		0.228	0.61228	-20
0.234	0.61831	5.034		0.234	0.61831	-20
0.24	0.62433	5.04		0.24	0.62433	-20
0.246	0.63036	5.046		0.246	0.63036	-20
0.252	0.63637	5.052		0.252	0.63637	-20
0.258	0.64239	5.058		0.258	0.64239	-20
0.264	0.64839	5.064		0.264	0.64839	-20
0.27	0.65439	5.07		0.27	0.65439	-20
0.276	0.66041	5.076		0.276	0.66041	-20
0.282	0.66643	5.082		0.282	0.66643	-20
0.288	0.67242	5.088		0.288	0.67242	-20
0.294	0.67841	5.094		0.294	0.67841	-20
0.3	0.68439	5.1		0.3	0.68439	-20
0.306	0.69039	5.106		0.306	0.69039	-20
0.312	0.6964	5.112		0.312	0.6964	-20
0.318	0.7024	5.118		0.318	0.7024	-20
0.324	0.70836	5.124		0.324	0.70836	-20
0.33	0.71437	5.13		0.33	0.71437	-20
0.336	0.72036	5.136		0.336	0.72036	-20
0.342	0.72636	5.142		0.342	0.72636	-20
0.348	0.73236	5.148		0.348	0.73236	-20
0.354	0.73836	5.154		0.354	0.73836	-20
0.36	0.74435	5.16		0.36	0.74435	-20
0.366	0.75036	5.166		0.366	0.75036	-20
0.372	0.75634	5.172		0.372	0.75634	-20
0.378	0.76238	5.178		0.378	0.76238	-20
0.384	0.76838	5.184		0.384	0.76838	-20
0.39	0.77438	5.19		0.39	0.77438	-20
0.396	0.78037	5.196		0.396	0.78037	-20
0.402	0.78638	5.202		0.402	0.78638	-20
0.408	0.79239	5.208		0.408	0.79239	-20
0.414	0.79837	5.214		0.414	0.79837	-20
0.42	0.80438	5.22		0.42	0.80438	-20
0.426	0.81039	5.226		0.426	0.81039	-20
0.432	0.81639	5.232		0.432	0.81639	-20
0.438	0.82235	5.238		0.438	0.82235	-20
0.444	0.82831	5.244		0.444	0.82831	-20
0.45	0.83428	5.25		0.45	0.83428	-20
0.456	0.84038	5.256		0.456	0.84038	-20
0.462	0.8464	5.262		0.462	0.8464	-20
0.468	0.85235	5.268		0.468	0.85235	-20
0.474	0.85836	5.274		0.474	0.85836	-20
0.48	0.86441	5.28		0.48	0.86441	-20
0.486	0.87037	5.286		0.486	0.87037	-20
0.492	0.87637	5.292		0.492	0.87637	-20
0.498	0.8823	5.298		0.498	0.8823	-20
0.504	0.88834	5.304		0.504	0.88834	-20
0.51	0.89438	5.31		0.51	0.89438	-20
0.516	0.9004	5.316		0.516	0.9004	-20
0.522	0.90637	5.322		0.522	0.90637	-20
0.528	0.91236	5.328		0.528	0.91236	-20
0.534	0.91835	5.334		0.534	0.91835	-20
0.54	0.92438	5.34		0.54	0.92438	-20
0.546	0.9304	5.346		0.546	0.9304	-20
0.552	0.9364	5.352		0.552	0.9364	-20
0.558	0.9424	5.358		0.558	0.9424	-20
0.564	0.94837	5.364		0.564	0.94837	-20
0.57	0.95437	5.37		0.57	0.95437	-20
0.576	0.96037	5.376		0.576	0.96037	-20
0.582	0.96638	5.382		0.582	0.96638	-20
0.588	0.97241	5.388		0.588	0.97241	-20
0.594	0.97835	5.394		0.594	0.97835	-20
0.6	0.98434	5.4		0.6	0.98434	-20
0.606	0.99035	5.406		0.606	0.99035	-20
0.612	0.99636	5.412		0.612	0.99636	-20
0.618	0.99843	5.418		0.618	0.99843	-20
0.624	0.99196	5.424		0.624	0.99196	-20
0.63	0.98554	5.43		0.63	0.98554	-20
0.636	0.9794	5.436		0.636	0.9794	-20
0.642	0.97336	5.442		0.642	0.97336	-20
0.648	0.96734	5.448		0.648	0.96734	-20
0.654	0.96131	5.454		0.654	0.96131	-20
0.66	0.95529	5.46		0.66	0.95529	-20
0.666	0.94928	5.466		0.666	0.94928	-20
0.672	0.94326	5.472		0.672	0.94326	-20
0.678	0.93724	5.478		0.678	0.93724	-20
0.684	0.93129	5.484		0.684	0.93129	-20
0.69	0.92529	5.49		0.69	0.92529	-20
0.696	0.91928	5.496		0.696	0.91928	-20
0.702	0.91327	5.502		0.702	0.91327	-20
0.708	0.90727	5.508		0.708	0.90727	-20
0.714	0.90125	5.514		0.714	0.90125	-20
0.72	0.89522	5.52		0.72	0.89522	-20
0.726	0.88924	5.526		0.726	0.88924	-20
0.732	0.88323	5.532		0.732	0.88323	-20
0.738	0.87725	5.538		0.738	0.87725	-20
0.744	0.87124	5.544		0.744	0.87124	-20
0.75	0.86525	5.55		0.75	0.86525	-20
0.756	0.85924	5.556		0.756	0.85924	-20
0.762	0.8532	5.562		0.762	0.8532	-20
0.768	0.84721	5.568		0.768	0.84721	-20
0.774	0.84121	5.574		0.774	0.84121	-20
0.78	0.83521	5.58		0.78	0.83521	-20
0.786	0.8292	5.586		0.786	0.8292	-20
0.792	0.8232	5.592		0.792	0.8232	-20
0.798	0.81719	5.598		0.798	0.81719	-20
0.004	0.81119	5.604		0.004	0.81119	-20
0.01	0.80518	5.61		0.01	0.80518	-20
0.016	0.79918	5.616		0.016	0.79918	-20
0.022	0.79318	5.622		0.022	0.79318	-20
0.028	0.78721	5.628		0.028	0.78721	-20
0.034	0.78121	5.634		0.034	0.78121	-20
0.04	0.7752	5.64		0.04	0.7752	-20
0.046	0.7692	5.646		0.046	0.7692	-20
0.052	0.76318	5.652		0.052	0.76318	-20
0.058	0.75719	5.658		0.058	0.75719	-20
0.064	0.75119	5.664		0.064	0.75119	-20
0.07	0.74521	5.67		0.07	0.74521	-20
0.076	0.7392	5.676		0.076	0.7392	-20
0.082	0.73321	5.682		0.082	0.73321	-20
0.088	0.7272	5.688		0.088	0.7272	-20
0.094	0.72118	5.694		0.094	0.72118	-20
0.1	0.71519	5.7		0.1	0.71519	-20
0.106	0.7092	5.706		0.106	0.7092	-20
0.112	0.70319	5.712		0.112	0.70319	-20
0.118	0.6972	5.718		0.118	0.6972	-20
0.124	0.6912	5.724		0.124	0.6912	-20
0.13	0.68519	5.73		0.13	0.68519	-20
0.136	0.67919	5.736		0.136	0.67919	-20
0.142	0.67319	5.742		0.142	0.67319	-20
0.148	0.66721	5.748		0.148	0.66721	-20
0.154	0.66121	5.754		0.154	0.66121	-20
0.16	0.65523	5.76		0.16	0.65523	-20
0.166	0.64922	5.766		0.166	0.64922	-20
0.172	0.6432	5.772		0.172	0.6432	-20
0.178	0.63719	5.778		0.178	0.63719	-20
0.184	0.63119	5.784		0.184	0.63119	-20
0.19	0.62522	5.79		0.19	0.62522	-20
0.196	0.6192	5.796		0.196	0.6192	-20
0.202	0.61323	5.802		0.202	0.61323	-20
0.208	0.60725	5.808		0.208	0.60725	-20
0.214	0.60117	5.814		0.214	0.60117	-20
0.22	0.60292	5.82		0.22	0.60292	-20
0.226	0.60981	5.826		0.226	0.60981	-20
0.232	0.61593	5.832		0.232	0.61593	-20
0.238	0.6219	5.838		0.238	0.6219	-20
0.244	0.62796	5.844		0.244	0.62796	-20
0.25	0.63398	5.85		0.25	0.63398	-20
0.256	0.63998	5.856		0.256	0.63998	-20
0.262	0.64597	5.862		0.262	0.64597	-20
0.268	0.65196	5.868		0.268	0.65196	-20
0.274	0.65801	5.874		0.274	0.65801	-20
0.28	0.664	5.88		0.28	0.664	-20
0.286	0.67001	5.886		0.286	0.67001	-20
0.292	0.676	5.892		0.292	0.676	-20
0.298	0.68201	5.898		0.298	0.68201	-20
0.304	0.68802	5.904		0.304	0.68802	-20
0.31	0.694	5.91		0.31	0.694	-20
0.316	0.69999	5.916		0.316	0.69999	-20
0.322	0.70598	5.922		0.322	0.70598	-20
0.328	0.71197	5.928		0.328	0.71197	-20
0.334	0.71796	5.934		0.334	0.71796	-20
0.34	0.72395	5.94		0.34	0.72395	-20
0.346	0.72998	5.946		0.346	0.72998	-20
0.352	0.73599	5.952		0.352	0.73599	-20
0.358	0.74196	5.958		0.358	0.74196	-20
0.364	0.74794	5.964		0.364	0.74794	-20
0.37	0.75395	5.97		0.37	0.75395	-20
0.376	0.75996	5.976		0.376	0.75996	-20
0.382	0.76598	5.982		0.382	0.76598	-20
0.388	0.772	5.988		0.388	0.772	-20
0.394	0.77798	5.994		0.394	0.77798	-20
0.4	0.78394	6		0.4	0.78394	-20
0.406	0.78994	6.006		0.406	0.78994	-20
0.412	0.79594	6.012		0.412	0.79594	-20
0.418	0.80197	6.018		0.418	0.80197	-20
0.424	0.80797	6.024		0.424	0.80797	-20
0.43	0.814	6.03		0.43	0.814	-20
0.436	0.81999	6.036		0.436	0.81999	-20
0.442	0.82596	6.042		0.442	0.82596	-20
0.448	0.83193	6.048		0.448	0.83193	-20
0.454	0.83789	6.054		0.454	0.83789	-20
0.46	0.84386	6.06		0.46	0.84386	-20
0.466	0.84982	6.066		0.466	0.84982	-20
0.472	0.85593	6.072		0.472	0.85593	-20
0.478	0.86201	6.078		0.478	0.86201	-20
0.484	0.86796	6.084		0.484	0.86796	-20
0.49	0.87397	6.09		0.49	0.87397	-20
0.496	0.87999	6.096		0.496	0.87999	-20
0.502	0.88599	6.102		0.502	0.88599	-20
0.508	0.892	6.108		0.508	0.892	-20
0.514	0.89798	6.114		0.514	0.89798	-20
0.52	0.90397	6.12		0.52	0.90397	-20
0.526	0.90996	6.126		0.526	0.90996	-20
0.532	0.91598	6.132		0.532	0.91598	-20
0.538	0.92196	6.138		0.538	0.92196	-20
0.544	0.92799	6.144		0.544	0.92799	-20
0.55	0.93399	6.15		0.55	0.93399	-20
0.556	0.93997	6.156		0.556	0.93997	-20
0.562	0.94597	6.162		0.562	0.94597	-20
0.568	0.95197	6.168		0.568	0.95197	-20
0.574	0.95798	6.174		0.574	0.95798	-20
0.58	0.96399	6.18		0.58	0.96399	-20
0.586	0.97001	6.186		0.586	0.97001	-20
0.592	0.97601	6.192		0.592	0.97601	-20
0.598	0.98202	6.198		0.598	0.98202	-20
0.604	0.988	6.204		0.604	0.988	-20
0.61	0.994	6.21		0.61	0.994	-20
0.616	1	6.216		0.616	1	-20
0.622	0.99463	6.222		0.622	0.99463	-20
0.628	0.98808	6.228		0.628	0.98808	-20
0.634	0.98185	6.234		0.634	0.98185	-20
0.64	0.97583	6.24		0.64	0.97583	-20
0.646	0.96975	6.246		0.646	0.96975	-20
0.652	0.96374	6.252		0.652	0.96374	-20
0.658	0.95768	6.258		0.658	0.95768	-20
0.664	0.95167	6.264		0.664	0.95167	-20
0.67	0.94569	6.27		0.67	0.94569	-20
0.676	0.93969	6.276		0.676	0.93969	-20
0.682	0.93368	6.282		0.682	0.93368	-20
0.688	0.92767	6.288		0.688	0.92767	-20
0.694	0.92167	6.294		0.694	0.92167	-20
0.7	0.91566	6.3		0.7	0.91566	-20
0.706	0.90965	6.306		0.706	0.90965	-20
0.712	0.90366	6.312		0.712	0.90366	-20
0.718	0.89763	6.318		0.718	0.89763	-20
0.724	0.89163	6.324		0.724	0.89163	-20
0.73	0.88563	6.33		0.73	0.88563	-20
0.736	0.87964	6.336		0.736	0.87964	-20
0.742	0.87364	6.342		0.742	0.87364	-20
0.748	0.86767	6.348		0.748	0.86767	-20
0.754	0.86166	6.354		0.754	0.86166	-20
0.76	0.8556	6.36		0.76	0.8556	-20
0.766	0.84963	6.366		0.766	0.84963	-20
0.772	0.84367	6.372		0.772	0.84367	-20
0.778	0.83761	6.378		0.778	0.83761	-20
0.784	0.83163	6.384		0.784	0.83163	-20
0.79	0.82564	6.39		0.79	0.82564	-20
0.796	0.81962	6.396		0.796	0.81962	-20
0.002	0.81361	6.402		0.002	0.81361	-20
0.008	0.80761	6.408		0.008	0.80761	-20
0.014	0.8016	6.414		0.014	0.8016	-20
0.02	0.79559	6.42		0.02	0.79559	-20
0.026	0.78958	6.426		0.026	0.78958	-20
0.032	0.78357	6.432		0.032	0.78357	-20
0.038	0.7776	6.438		0.038	0.7776	-20
0.044	0.77161	6.444		0.044	0.77161	-20
0.05	0.76561	6.45		0.05	0.76561	-20
0.056	0.75957	6.456		0.056	0.75957	-20
0.062	0.75356	6.462		0.062	0.75356	-20
0.068	0.74759	6.468		0.068	0.74759	-20
0.074	0.74157	6.474		0.074	0.74157	-20
0.08	0.73559	6.48		0.08	0.73559	-20
0.086	0.72959	6.486		0.086	0.72959	-20
0.092	0.72358	6.492		0.092	0.72358	-20
0.098	0.71757	6.498		0.098	0.71757	-20
0.104	0.71161	6.504		0.104	0.71161	-20
0.11	0.70561	6.51		0.11	0.70561	-20
0.116	0.69964	6.516		0.116	0.69964	-20
0.122	0.69363	6.522		0.122	0.69363	-20
0.128	0.68759	6.528		0.128	0.68759	-20
0.134	0.68153	6.534		0.134	0.68153	-20
0.14	0.67558	6.54		0.14	0.67558	-20
0.146	0.66959	6.546		0.146	0.66959	-20
0.152	0.6636	6.552		0.152	0.6636	-20
0.158	0.65763	6.558		0.158	0.65763	-20
0.164	0.65159	6.564		0.164	0.65159	-20
0.17	0.64557	6.57		0.17	0.64557	-20
0.176	0.63956	6.576		0.176	0.63956	-20
0.182	0.63359	6.582		0.182	0.63359	-20
0.188	0.62768	6.588		0.188	0.62768	-20
0.194	0.62161	6.594		0.194	0.62161	-20
0.2	0.61563	6.6		0.2	0.61563	-20
0.206	0.60963	6.606		0.206	0.60963	-20
0.212	0.60362	6.612		0.212	0.60362	-20
0.218	0.60056	6.618		0.218	0.60056	-20
0.224	0.60705	6.624		0.224	0.60705	-20
0.23	0.61348	6.63		0.23	0.61348	-20
0.236	0.61952	6.636		0.236	0.61952	-20
0.242	0.62555	6.642		0.242	0.62555	-20
0.248	0.63157	6.648		0.248	0.63157	-20
0.254	0.63758	6.654		0.254	0.63758	-20
0.26	0.64358	6.66		0.26	0.64358	-20
0.266	0.64958	6.666		0.266	0.64958	-20
0.272	0.65558	6.672		0.272	0.65558	-20
0.278	0.66157	6.678		0.278	0.66157	-20
0.284	0.66755	6.684		0.284	0.66755	-20
0.29	0.67354	6.69		0.29	0.67354	-20
0.296	0.67957	6.696		0.296	0.67957	-20
0.302	0.68557	6.702		0.302	0.68557	-20
0.308	0.69159	6.708		0.308	0.69159	-20
0.314	0.69757	6.714		0.314	0.69757	-20
0.32	0.70357	6.72		0.32	0.70357	-20
0.326	0.70956	6.726		0.326	0.70956	-20
0.332	0.71555	6.732		0.332	0.71555	-20
0.338	0.72158	6.738		0.338	0.72158	-20
0.344	0.72758	6.744		0.344	0.72758	-20
0.35	0.73356	6.75		0.35	0.73356	-20
0.356	0.73959	6.756		0.356	0.73959	-20
0.362	0.7456	6.762		0.362	0.7456	-20
0.368	0.75161	6.768		0.368	0.75161	-20
0.374	0.75762	6.774		0.374	0.75762	-20
0.38	0.76363	6.78		0.38	0.76363	-20
0.386	0.76963	6.786		0.386	0.76963	-20
0.392	0.77564	6.792		0.392	0.77564	-20
0.398	0.78161	6.798		0.398	0.78161	-20
0.404	0.78759	6.804		0.404	0.78759	-20
0.41	0.79359	6.81		0.41	0.79359	-20
0.416	0.7996	6.816		0.416	0.7996	-20
0.422	0.80561	6.822		0.422	0.80561	-20
0.428	0.81159	6.828		0.428	0.81159	-20
0.434	0.81759	6.834		0.434	0.81759	-20
0.44	0.82358	6.84		0.44	0.82358	-20
0.446	0.82958	6.846		0.446	0.82958	-20
0.452	0.83558	6.852		0.452	0.83558	-20
0.458	0.84158	6.858		0.458	0.84158	-20
0.464	0.8476	6.864		0.464	0.8476	-20
0.47	0.8536	6.87		0.47	0.8536	-20
0.476	0.85958	6.876		0.476	0.85958	-20
0.482	0.86557	6.882		0.482	0.86557	-20
0.488	0.87157	6.888		0.488	0.87157	-20
0.494	0.87757	6.894		0.494	0.87757	-20
0.5	0.88359	6.9		0.5	0.88359	-20
0.506	0.88959	6.906		0.506	0.88959	-20
0.512	0.89561	6.912		0.512	0.89561	-20
0.518	0.9016	6.918		0.518	0.9016	-20
0.524	0.90757	6.924		0.524	0.90757	-20
0.53	0.91357	6.93		0.53	0.91357	-20
0.536	0.91961	6.936		0.536	0.91961	-20
0.542	0.92558	6.942		0.542	0.92558	-20
0.548	0.93158	6.948		0.548	0.93158	-20
0.554	0.93758	6.954		0.554	0.93758	-20
0.56	0.94358	6.96		0.56	0.94358	-20
0.566	0.94956	6.966		0.566	0.94956	-20
0.572	0.95558	6.972		0.572	0.95558	-20
0.578	0.96161	6.978		0.578	0.96161	-20
0.584	0.96759	6.984		0.584	0.96759	-20
0.59	0.97358	6.99		0.59	0.97358	-20
0.596	0.97954	6.996		0.596	0.97954	-20
0.602	0.98555	7.002		0.602	0.98555	-20
0.608	0.99159	7.008		0.608	0.99159	-20
0.614	0.99759	7.014		0.614	0.99759	-20
0.62	0.99738	7.02		0.62	0.99738	-20
0.626	0.99085	7.026		0.626	0.99085	-20
0.632	0.9845	7.032		0.632	0.9845	-20
0.638	0.97843	7.038		0.638	0.97843	-20
0.644	0.97235	7.044		0.644	0.97235	-20
0.65	0.96633	7.05		0.65	0.96633	-20
0.656	0.9603	7.056		0.656	0.9603	-20
0.662	0.95427	7.062		0.662	0.95427	-20
0.668	0.94827	7.068		0.668	0.94827	-20
0.674	0.94226	7.074		0.674	0.94226	-20
0.68	0.93628	7.08		0.68	0.93628	-20
0.686	0.93026	7.086		0.686	0.93026	-20
0.692	0.92425	7.092		0.692	0.92425	-20
0.698	0.91824	7.098		0.698	0.91824	-20
0.704	0.91222	7.104		0.704	0.91222	-20
0.71	0.90622	7.11		0.71	0.90622	-20
0.716	0.90022	7.116		0.716	0.90022	-20
0.722	0.89422	7.122		0.722	0.89422	-20
0.728	0.88822	7.128		0.728	0.88822	-20
0.734	0.88222	7.134		0.734	0.88222	-20
0.74	0.87621	7.14		0.74	0.87621	-20
0.746	0.87022	7.146		0.746	0.87022	-20
0.752	0.86425	7.152		0.752	0.86425	-20
0.758	0.85825	7.158		0.758	0.85825	-20
0.764	0.85224	7.164		0.764	0.85224	-20
0.77	0.84621	7.17		0.77	0.84621	-20
0.776	0.84022	7.176		0.776	0.84022	-20
0.782	0.83425	7.182		0.782	0.83425	-20
0.788	0.82827	7.188		0.788	0.82827	-20
0.794	0.82225	7.194		0.794	0.82225	-20
0.8	0.81625	7.2		0.8	0.81625	-20
0.006	0.81023	7.206		0.006	0.81023	-20
0.012	0.80422	7.212		0.012	0.80422	-20
0.018	0.79821	7.218		0.018	0.79821	-20
0.024	0.79221	7.224		0.024	0.79221	-20
0.03	0.78622	7.23		0.03	0.78622	-20
0.036	0.78022	7.236		0.036	0.78022	-20
0.042	0.7742	7.242		0.042	0.7742	-20
0.048	0.76818	7.248		0.048	0.76818	-20
0.054	0.76216	7.254		0.054	0.76216	-20
0.06	0.75617	7.26		0.06	0.75617	-20
0.066	0.75018	7.266		0.066	0.75018	-20
0.072	0.74417	7.272		0.072	0.74417	-20
0.078	0.73818	7.278		0.078	0.73818	-20
0.084	0.73218	7.284		0.084	0.73218	-20
0.09	0.72617	7.29		0.09	0.72617	-20
0.096	0.7202	7.296		0.096	0.7202	-20
0.102	0.71419	7.302		0.102	0.71419	-20
0.108	0.70821	7.308		0.108	0.70821	-20
0.114	0.70222	7.314		0.114	0.70222	-20
0.12	0.69624	7.32		0.12	0.69624	-20
0.126	0.69023	7.326		0.126	0.69023	-20
0.132	0.68419	7.332		0.132	0.68419	-20
0.138	0.67822	7.338		0.138	0.67822	-20
0.144	0.67223	7.344		0.144	0.67223	-20
0.15	0.66622	7.35		0.15	0.66622	-20
0.156	0.66023	7.356		0.156	0.66023	-20
0.162	0.65423	7.362		0.162	0.65423	-20
0.168	0.64821	7.368		0.168	0.64821	-20
0.174	0.64222	7.374		0.174	0.64222	-20
0.18	0.63621	7.38		0.18	0.63621	-20
0.186	0.63019	7.386		0.186	0.63019	-20
0.192	0.6242	7.392		0.192	0.6242	-20
0.198	0.61821	7.398		0.198	0.61821	-20
0.204	0.61221	7.404		0.204	0.61221	-20
0.21	0.60621	7.41		0.21	0.60621	-20
0.216	0.60014	7.416		0.216	0.60014	-20
0.222	0.60405	7.422		0.222	0.60405	-20
0.228	0.61083	7.428		0.228	0.61083	-20
0.234	0.61693	7.434		0.234	0.61693	-20
0.24	0.62291	7.44		0.24	0.62291	-20
0.246	0.62894	7.446		0.246	0.62894	-20
0.252	0.63494	7.452		0.252	0.63494	-20
0.258	0.64093	7.458		0.258	0.64093	-20
0.264	0.64692	7.464		0.264	0.64692	-20
0.27	0.65293	7.47		0.27	0.65293	-20
0.276	0.65895	7.476		0.276	0.65895	-20
0.282	0.66496	7.482		0.282	0.66496	-20
0.288	0.67094	7.488		0.288	0.67094	-20
0.294	0.67697	7.494		0.294	0.67697	-20
0.3	0.68302	7.5		0.3	0.68302	-20
0.306	0.689	7.506		0.306	0.689	-20
0.312	0.69494	7.512		0.312	0.69494	-20
0.318	0.70094	7.518		0.318	0.70094	-20
0.324	0.70696	7.524		0.324	0.70696	-20
0.33	0.71293	7.53		0.33	0.71293	-20
0.336	0.71895	7.536		0.336	0.71895	-20
0.342	0.72498	7.542		0.342	0.72498	-20
0.348	0.73097	7.548		0.348	0.73097	-20
0.354	0.73695	7.554		0.354	0.73695	-20
0.36	0.74292	7.56		0.36	0.74292	-20
0.366	0.74893	7.566		0.366	0.74893	-20
0.372	0.75495	7.572		0.372	0.75495	-20
0.378	0.76098	7.578		0.378	0.76098	-20
0.384	0.76701	7.584		0.384	0.76701	-20
0.39	0.77304	7.59		0.39	0.77304	-20
0.396	0.77907	7.596		0.396	0.77907	-20
0.402	0.78506	7.602		0.402	0.78506	-20
0.408	0.79105	7.608		0.408	0.79105	-20
0.414	0.79703	7.614		0.414	0.79703	-20
0.42	0.80303	7.62		0.42	0.80303	-20
0.426	0.80899	7.626		0.426	0.80899	-20
0.432	0.81497	7.632		0.432	0.81497	-20
0.438	0.82098	7.638		0.438	0.82098	-20
0.444	0.82698	7.644		0.444	0.82698	-20
0.45	0.83298	7.65		0.45	0.83298	-20
0.456	0.83895	7.656		0.456	0.83895	-20
0.462	0.84495	7.662		0.462	0.84495	-20
0.468	0.85096	7.668		0.468	0.85096	-20
0.474	0.85698	7.674		0.474	0.85698	-20
0.48	0.86296	7.68		0.48	0.86296	-20
0.486	0.86897	7.686		0.486	0.86897	-20
0.492	0.87497	7.692		0.492	0.87497	-20
0.498	0.88092	7.698		0.498	0.88092	-20
0.504	0.88696	7.704		0.504	0.88696	-20
0.51	0.89299	7.71		0.51	0.89299	-20
0.516	0.899	7.716		0.516	0.899	-20
0.522	0.90499	7.722		0.522	0.90499	-20
0.528	0.91097	7.728		0.528	0.91097	-20
0.534	0.91697	7.734		0.534	0.91697	-20
0.54	0.92297	7.74		0.54	0.92297	-20
0.546	0.92902	7.746		0.546	0.92902	-20
0.552	0.93502	7.752		0.552	0.93502	-20
0.558	0.94102	7.758		0.558	0.94102	-20
0.564	0.94698	7.764		0.564	0.94698	-20
0.57	0.953	7.77		0.57	0.953	-20
0.576	0.95898	7.776		0.576	0.95898	-20
0.582	0.96497	7.782		0.582	0.96497	-20
0.588	0.971	7.788		0.588	0.971	-20
0.594	0.977	7.794		0.594	0.977	-20
0.6	0.983	7.8		0.6	0.983	-20
0.606	0.98899	7.806		0.606	0.98899	-20
0.612	0.99499	7.812		0.612	0.99499	-20
0.618	0.99938	7.818		0.618	0.99938	-20
0.624	0.99353	7.824		0.624	0.99353	-20
0.63	0.98701	7.83		0.63	0.98701	-20
0.636	0.98085	7.836		0.636	0.98085	-20
0.642	0.97479	7.842		0.642	0.97479	-20
0.648	0.96872	7.848		0.648	0.96872	-20
0.654	0.96271	7.854		0.654	0.96271	-20
0.66	0.95668	7.86		0.66	0.95668	-20
0.666	0.95068	7.866		0.666	0.95068	-20
0.672	0.94468	7.872		0.672	0.94468	-20
0.678	0.93866	7.878		0.678	0.93866	-20
0.684	0.93265	7.884		0.684	0.93265	-20
0.69	0.92664	7.89		0.69	0.92664	-20
0.696	0.92065	7.896		0.696	0.92065	-20
0.702	0.91467	7.902		0.702	0.91467	-20
0.708	0.90868	7.908		0.708	0.90868	-20
0.714	0.90265	7.914		0.714	0.90265	-20
0.72	0.89663	7.92		0.72	0.89663	-20
0.726	0.8906	7.926		0.726	0.8906	-20
0.732	0.88461	7.932		0.732	0.88461	-20
0.738	0.87863	7.938		0.738	0.87863	-20
0.744	0.87265	7.944		0.744	0.87265	-20
0.75	0.86666	7.95		0.75	0.86666	-20
0.756	0.86066	7.956		0.756	0.86066	-20
0.762	0.85463	7.962		0.762	0.85463	-20
0.768	0.84862	7.968		0.768	0.84862	-20
0.774	0.84261	7.974		0.774	0.84261	-20
0.78	0.83662	7.98		0.78	0.83662	-20
0.786	0.83063	7.986		0.786	0.83063	-20
0.792	0.82464	7.992		0.792	0.82464	-20
0.798	0.81863	7.998		0.798	0.81863	-20
0.004	0.81261	8.004		0.004	0.81261	-20
0.01	0.80662	8.01		0.01	0.80662	-20
0.016	0.80061	8.016		0.016	0.80061	-20
0.022	0.7946	8.022		0.022	0.7946	-20
0.028	0.78864	8.028		0.028	0.78864	-20
0.034	0.78265	8.034		0.034	0.78265	-20
0.04	0.77662	8.04		0.04	0.77662	-20
0.046	0.77061	8.046		0.046	0.77061	-20
0.052	0.76459	8.052		0.052	0.76459	-20
0.058	0.75858	8.058		0.058	0.75858	-20
0.064	0.75257	8.064		0.064	0.75257	-20
0.07	0.74657	8.07		0.07	0.74657	-20
0.076	0.74057	8.076		0.076	0.74057	-20
0.082	0.73458	8.082		0.082	0.73458	-20
0.088	0.72858	8.088		0.088	0.72858	-20
0.094	0.72257	8.094		0.094	0.72257	-20
0.1	0.71658	8.1		0.1	0.71658	-20
0.106	0.71062	8.106		0.106	0.71062	-20
0.112	0.70464	8.112		0.112	0.70464	-20
0.118	0.69863	8.118		0.118	0.69863	-20
0.124	0.69259	8.124		0.124	0.69259	-20
0.13	0.68657	8.13		0.13	0.68657	-20
0.136	0.6806	8.136		0.136	0.6806	-20
0.142	0.67463	8.142		0.142	0.67463	-20
0.148	0.66861	8.148		0.148	0.66861	-20
0.154	0.66259	8.154		0.154	0.66259	-20
0.16	0.6566	8.16		0.16	0.6566	-20
0.166	0.65062	8.166		0.166	0.65062	-20
0.172	0.64462	8.172		0.172	0.64462	-20
0.178	0.6386	8.178		0.178	0.6386	-20
0.184	0.63261	8.184		0.184	0.63261	-20
0.19	0.62662	8.19		0.19	0.62662	-20
0.196	0.62061	8.196		0.196	0.62061	-20
0.202	0.61462	8.202		0.202	0.61462	-20
0.208	0.60864	8.208		0.208	0.60864	-20
0.214	0.60263	8.214		0.214	0.60263	-20
0.22	0.60136	8.22		0.22	0.60136	-20
0.226	0.60816	8.226		0.226	0.60816	-20
0.232	0.61454	8.232		0.232	0.61454	-20
0.238	0.6205	8.238		0.238	0.6205	-20
0.244	0.62652	8.244		0.244	0.62652	-20
0.25	0.63256	8.25		0.25	0.63256	-20
0.256	0.63858	8.256		0.256	0.63858	-20
0.262	0.64458	8.262		0.262	0.64458	-20
0.268	0.65057	8.268		0.268	0.65057	-20
0.274	0.65657	8.274		0.274	0.65657	-20
0.28	0.66257	8.28		0.28	0.66257	-20
0.286	0.66857	8.286		0.286	0.66857	-20
0.292	0.67457	8.292		0.292	0.67457	-20
0.298	0.68058	8.298		0.298	0.68058	-20
0.304	0.68658	8.304		0.304	0.68658	-20
0.31	0.6926	8.31		0.31	0.6926	-20
0.316	0.6986	8.316		0.316	0.6986	-20
0.322	0.70459	8.322		0.322	0.70459	-20
0.328	0.71056	8.328		0.328	0.71056	-20
0.334	0.71658	8.334		0.334	0.71658	-20
0.34	0.72257	8.34		0.34	0.72257	-20
0.346	0.72857	8.346		0.346	0.72857	-20
0.352	0.73459	8.352		0.352	0.73459	-20
0.358	0.74059	8.358		0.358	0.74059	-20
0.364	0.74657	8.364		0.364	0.74657	-20
0.37	0.75256	8.37		0.37	0.75256	-20
0.376	0.75857	8.376		0.376	0.75857	-20
0.382	0.76458	8.382		0.382	0.76458	-20
0.388	0.77058	8.388		0.388	0.77058	-20
0.394	0.77657	8.394		0.394	0.77657	-20
0.4	0.78259	8.4		0.4	0.78259	-20
0.406	0.7886	8.406		0.406	0.7886	-20
0.412	0.79461	8.412		0.412	0.79461	-20
0.418	0.80061	8.418		0.418	0.80061	-20
0.424	0.80662	8.424		0.424	0.80662	-20
0.43	0.81262	8.43		0.43	0.81262	-20
0.436	0.81862	8.436		0.436	0.81862	-20
0.442	0.8246	8.442		0.442	0.8246	-20
0.448	0.83058	8.448		0.448	0.83058	-20
0.454	0.83659	8.454		0.454	0.83659	-20
0.46	0.84258	8.46		0.46	0.84258	-20
0.466	0.84862	8.466		0.466	0.84862	-20
0.472	0.8546	8.472		0.472	0.8546	-20
0.478	0.86061	8.478		0.478	0.86061	-20
0.484	0.8666	8.484		0.484	0.8666	-20
0.49	0.87258	8.49		0.49	0.87258	-20
0.496	0.87859	8.496		0.496	0.87859	-20
0.502	0.88459	8.502		0.502	0.88459	-20
0.508	0.89058	8.508		0.508	0.89058	-20
0.514	0.8966	8.514		0.514	0.8966	-20
0.52	0.90263	8.52		0.52	0.90263	-20
0.526	0.90859	8.526		0.526	0.90859	-20
0.532	0.91461	8.532		0.532	0.91461	-20
0.538	0.92058	8.538		0.538	0.92058	-20
0.544	0.92661	8.544		0.544	0.92661	-20
0.55	0.93259	8.55		0.55	0.93259	-20
0.556	0.93862	8.556		0.556	0.93862	-20
0.562	0.94462	8.562		0.562	0.94462	-20
0.568	0.9506	8.568		0.568	0.9506	-20
0.574	0.95658	8.574		0.574	0.95658	-20
0.58	0.96257	8.58		0.58	0.96257	-20
0.586	0.9686	8.586		0.586	0.9686	-20
0.592	0.97457	8.592		0.592	0.97457	-20
0.598	0.98062	8.598		0.598	0.98062	-20
0.604	0.98657	8.604		0.604	0.98657	-20
0.61	0.99259	8.61		0.61	0.99259	-20
0.616	0.99852	8.616		0.616	0.99852	-20
0.622	0.9961	8.622		0.622	0.9961	-20
0.628	0.98955	8.628		0.628	0.98955	-20
0.634	0.98343	8.634		0.634	0.98343	-20
0.64	0.97732	8.64		0.64	0.97732	-20
0.646	0.9712	8.646		0.646	0.9712	-20
0.652	0.96516	8.652		0.652	0.96516	-20
0.658	0.95913	8.658		0.658	0.95913	-20
0.664	0.9531	8.664		0.664	0.9531	-20
0.67	0.94712	8.67		0.67	0.94712	-20
0.676	0.94108	8.676		0.676	0.94108	-20
0.682	0.93506	8.682		0.682	0.93506	-20
0.688	0.92905	8.688		0.688	0.92905	-20
0.694	0.92301	8.694		0.694	0.92301	-20
0.7	0.91704	8.7		0.7	0.91704	-20
0.706	0.91109	8.706		0.706	0.91109	-20
0.712	0.90508	8.712		0.712	0.90508	-20
0.718	0.89904	8.718		0.718	0.89904	-20
0.724	0.89303	8.724		0.724	0.89303	-20
0.73	0.88704	8.73		0.73	0.88704	-20
0.736	0.88104	8.736		0.736	0.88104	-20
0.742	0.87506	8.742		0.742	0.87506	-20
0.748	0.86906	8.748		0.748	0.86906	-20
0.754	0.86305	8.754		0.754	0.86305	-20
0.76	0.85703	8.76		0.76	0.85703	-20
0.766	0.85102	8.766		0.766	0.85102	-20
0.772	0.84502	8.772		0.772	0.84502	-20
0.778	0.83901	8.778		0.778	0.83901	-20
0.784	0.833	8.784		0.784	0.833	-20
0.79	0.827	8.79		0.79	0.827	-20
0.796	0.82099	8.796		0.796	0.82099	-20
0.002	0.81498	8.802		0.002	0.81498	-20
0.008	0.80896	8.808		0.008	0.80896	-20
0.014	0.80299	8.814		0.014	0.80299	-20
0.02	0.79701	8.82		0.02	0.79701	-20
0.026	0.79098	8.826		0.026	0.79098	-20
0.032	0.78497	8.832		0.032	0.78497	-20
0.038	0.77898	8.838		0.038	0.77898	-20
0.044	0.77299	8.844		0.044	0.77299	-20
0.05	0.76699	8.85		0.05	0.76699	-20
0.056	0.76099	8.856		0.056	0.76099	-20
0.062	0.75499	8.862		0.062	0.75499	-20
0.068	0.749	8.868		0.068	0.749	-20
0.074	0.74301	8.874		0.074	0.74301	-20
0.08	0.73702	8.88		0.08	0.73702	-20
0.086	0.73103	8.886		0.086	0.73103	-20
0.092	0.72499	8.892		0.092	0.72499	-20
0.098	0.719	8.898		0.098	0.719	-20
0.104	0.713	8.904		0.104	0.713	-20
0.11	0.70701	8.91		0.11	0.70701	-20
0.116	0.70102	8.916		0.116	0.70102	-20
0.122	0.69503	8.922		0.122	0.69503	-20
0.128	0.68902	8.928		0.128	0.68902	-20
0.134	0.68298	8.934		0.134	0.68298	-20
0.14	0.677	8.94		0.14	0.677	-20
0.146	0.67099	8.946		0.146	0.67099	-20
0.152	0.66499	8.952		0.152	0.66499	-20
0.158	0.65901	8.958		0.158	0.65901	-20
0.164	0.65301	8.964		0.164	0.65301	-20
0.17	0.64701	8.97		0.17	0.64701	-20
0.176	0.641	8.976		0.176	0.641	-20
0.182	0.63501	8.982		0.182	0.63501	-20
0.188	0.62898	8.988		0.188	0.62898	-20
0.194	0.62301	8.994		0.194	0.62301	-20
0.2	0.61702	9		0.2	0.61702	-20
0.206	0.61101	9.006		0.206	0.61101	-20
0.212	0.60502	9.012		0.212	0.60502	-20
0.218	0.59981	9.018		0.218	0.59981	-20
0.224	0.60541	9.024		0.224	0.60541	-20
0.23	0.61208	9.03		0.23	0.61208	-20
0.236	0.61817	9.036		0.236	0.61817	-20
0.242	0.62417	9.042		0.242	0.62417	-20
0.248	0.63015	9.048		0.248	0.63015	-20
0.254	0.6362	9.054		0.254	0.6362	-20
0.26	0.6422	9.06		0.26	0.6422	-20
0.266	0.64821	9.066		0.266	0.64821	-20
0.272	0.65421	9.072		0.272	0.65421	-20
0.278	0.66022	9.078		0.278	0.66022	-20
0.284	0.66618	9.084		0.284	0.66618	-20
0.29	0.67218	9.09		0.29	0.67218	-20
0.296	0.67817	9.096		0.296	0.67817	-20
0.302	0.68416	9.102		0.302	0.68416	-20
0.308	0.69015	9.108		0.308	0.69015	-20
0.314	0.69616	9.114		0.314	0.69616	-20
0.32	0.70217	9.12		0.32	0.70217	-20
0.326	0.70817	9.126		0.326	0.70817	-20
0.332	0.71417	9.132		0.332	0.71417	-20
0.338	0.72016	9.138		0.338	0.72016	-20
0.344	0.72618	9.144		0.344	0.72618	-20
0.35	0.73217	9.15		0.35	0.73217	-20
0.356	0.73817	9.156		0.356	0.73817	-20
0.362	0.74418	9.162		0.362	0.74418	-20
0.368	0.75016	9.168		0.368	0.75016	-20
0.374	0.75615	9.174		0.374	0.75615	-20
0.38	0.76218	9.18		0.38	0.76218	-20
0.386	0.76816	9.186		0.386	0.76816	-20
0.392	0.77418	9.192		0.392	0.77418	-20
0.398	0.7802	9.198		0.398	0.7802	-20
0.404	0.78615	9.204		0.404	0.78615	-20
0.41	0.79214	9.21		0.41	0.79214	-20
0.416	0.79816	9.216		0.416	0.79816	-20
0.422	0.80417	9.222		0.422	0.80417	-20
0.428	0.81017	9.228		0.428	0.81017	-20
0.434	0.81618	9.234		0.434	0.81618	-20
0.44	0.82218	9.24		0.44	0.82218	-20
0.446	0.82818	9.246		0.446	0.82818	-20
0.452	0.83417	9.252		0.452	0.83417	-20
0.458	0.84017	9.258		0.458	0.84017	-20
0.464	0.84619	9.264		0.464	0.84619	-20
0.47	0.8522	9.27		0.47	0.8522	-20
0.476	0.85818	9.276		0.476	0.85818	-20
0.482	0.86416	9.282		0.482	0.86416	-20
0.488	0.87016	9.288		0.488	0.87016	-20
0.494	0.87616	9.294		0.494	0.87616	-20
0.5	0.88215	9.3		0.5	0.88215	-20
0.506	0.8882	9.306		0.506	0.8882	-20
0.512	0.8942	9.312		0.512	0.8942	-20
0.518	0.9002	9.318		0.518	0.9002	-20
0.524	0.90617	9.324		0.524	0.90617	-20
0.53	0.91217	9.33		0.53	0.91217	-20
0.536	0.91819	9.336		0.536	0.91819	-20
0.542	0.92419	9.342		0.542	0.92419	-20
0.548	0.9302	9.348		0.548	0.9302	-20
0.554	0.93619	9.354		0.554	0.93619	-20
0.56	0.94219	9.36		0.56	0.94219	-20
0.566	0.94817	9.366		0.566	0.94817	-20
0.572	0.95419	9.372		0.572	0.95419	-20
0.578	0.96017	9.378		0.578	0.96017	-20
0.584	0.96618	9.384		0.584	0.96618	-20
0.59	0.97218	9.39		0.59	0.97218	-20
0.596	0.97814	9.396		0.596	0.97814	-20
0.602	0.98416	9.402		0.602	0.98416	-20
0.608	0.99018	9.408		0.608	0.99018	-20
0.614	0.99618	9.414		0.614	0.99618	-20
0.62	0.99858	9.42		0.62	0.99858	-20
0.626	0.99221	9.426		0.626	0.99221	-20
0.632	0.98574	9.432		0.632	0.98574	-20
0.638	0.97964	9.438		0.638	0.97964	-20
0.644	0.9736	9.444		0.644	0.9736	-20
0.65	0.96756	9.45		0.65	0.96756	-20
0.656	0.96154	9.456		0.656	0.96154	-20
0.662	0.95551	9.462		0.662	0.95551	-20
0.668	0.94949	9.468		0.668	0.94949	-20
0.674	0.94349	9.474		0.674	0.94349	-20
0.68	0.93748	9.48		0.68	0.93748	-20
0.686	0.93148	9.486		0.686	0.93148	-20
0.692	0.92546	9.492		0.692	0.92546	-20
0.698	0.91947	9.498		0.698	0.91947	-20
0.704	0.91346	9.504		0.704	0.91346	-20
0.71	0.90749	9.51		0.71	0.90749	-20
0.716	0.90145	9.516		0.716	0.90145	-20
0.722	0.89542	9.522		0.722	0.89542	-20
0.728	0.88943	9.528		0.728	0.88943	-20
0.734	0.88343	9.534		0.734	0.88343	-20
0.74	0.87743	9.54		0.74	0.87743	-20
0.746	0.87144	9.546		0.746	0.87144	-20
0.752	0.86546	9.552		0.752	0.86546	-20
0.758	0.85945	9.558		0.758	0.85945	-20
0.764	0.85343	9.564		0.764	0.85343	-20
0.77	0.84744	9.57		0.77	0.84744	-20
0.776	0.84142	9.576		0.776	0.84142	-20
0.782	0.83541	9.582		0.782	0.83541	-20
0.788	0.82941	9.588		0.788	0.82941	-20
0.794	0.82341	9.594		0.794	0.82341	-20
0.8	0.8174	9.6		0.8	0.8174	-20
0.006	0.81139	9.606		0.006	0.81139	-20
0.012	0.80539	9.612		0.012	0.80539	-20
0.018	0.79938	9.618		0.018	0.79938	-20
0.024	0.79343	9.624		0.024	0.79343	-20
0.03	0.78744	9.63		0.03	0.78744	-20
0.036	0.78144	9.636		0.036	0.78144	-20
0.042	0.7754	9.642		0.042	0.7754	-20
0.048	0.7694	9.648		0.048	0.7694	-20
0.054	0.76339	9.654		0.054	0.76339	-20
0.06	0.75742	9.66		0.06	0.75742	-20
0.066	0.75141	9.666		0.066	0.75141	-20
0.072	0.74538	9.672		0.072	0.74538	-20
0.078	0.73937	9.678		0.078	0.73937	-20
0.084	0.73339	9.684		0.084	0.73339	-20
0.09	0.72737	9.69		0.09	0.72737	-20
0.096	0.72141	9.696		0.096	0.72141	-20
0.102	0.71541	9.702		0.102	0.71541	-20
0.108	0.70942	9.708		0.108	0.70942	-20
0.114	0.70343	9.714		0.114	0.70343	-20
0.12	0.69742	9.72		0.12	0.69742	-20
0.126	0.69143	9.726		0.126	0.69143	-20
0.132	0.68541	9.732		0.132	0.68541	-20
0.138	0.67941	9.738		0.138	0.67941	-20
0.144	0.67341	9.744		0.144	0.67341	-20
0.15	0.6674	9.75		0.15	0.6674	-20
0.156	0.66141	9.756		0.156	0.66141	-20
0.162	0.65545	9.762		0.162	0.65545	-20
0.168	0.64942	9.768		0.168	0.64942	-20
0.174	0.64337	9.774		0.174	0.64337	-20
0.18	0.6374	9.78		0.18	0.6374	-20
0.186	0.63139	9.786		0.186	0.63139	-20
0.192	0.62537	9.792		0.192	0.62537	-20
0.198	0.61945	9.798		0.198	0.61945	-20
0.204	0.61345	9.804		0.204	0.61345	-20
0.21	0.60741	9.81		0.21	0.60741	-20
0.216	0.60136	9.816		0.216	0.60136	-20
0.222	0.60267	9.822		0.222	0.60267	-20
0.228	0.60953	9.828		0.228	0.60953	-20
0.234	0.61575	9.834		0.234	0.61575	-20
0.24	0.62176	9.84		0.24	0.62176	-20
0.246	0.62774	9.846		0.246	0.62774	-20
0.252	0.63372	9.852		0.252	0.63372	-20
0.258	0.63977	9.858		0.258	0.63977	-20
0.264	0.6458	9.864		0.264	0.6458	-20
0.27	0.65178	9.87		0.27	0.65178	-20
0.276	0.65778	9.876		0.276	0.65778	-20
0.282	0.66377	9.882		0.282	0.66377	-20
0.288	0.66977	9.888		0.288	0.66977	-20
0.294	0.67578	9.894		0.294	0.67578	-20
0.3	0.68183	9.9		0.3	0.68183	-20
0.306	0.68786	9.906		0.306	0.68786	-20
0.312	0.69384	9.912		0.312	0.69384	-20
0.318	0.69982	9.918		0.318	0.69982	-20
0.324	0.70579	9.924		0.324	0.70579	-20
0.33	0.71177	9.93		0.33	0.71177	-20
0.336	0.71778	9.936		0.336	0.71778	-20
0.342	0.72378	9.942		0.342	0.72378	-20
0.348	0.72978	9.948		0.348	0.72978	-20
0.354	0.73575	9.954		0.354	0.73575	-20
0.36	0.74174	9.96		0.36	0.74174	-20
0.366	0.74774	9.966		0.366	0.74774	-20
0.372	0.75374	9.972		0.372	0.75374	-20
0.378	0.75976	9.978		0.378	0.75976	-20
0.384	0.7658	9.984		0.384	0.7658	-20
0.39	0.77179	9.99		0.39	0.77179	-20
0.396	0.77778	9.996		0.396	0.77778	-20
0.402	0.78375	10.002		0.402	0.78375	-20
0.408	0.78979	10.008		0.408	0.78979	-20
0.414	0.7958	10.014		0.414	0.7958	-20
0.42	0.8018	10.02		0.42	0.8018	-20
0.426	0.80778	10.026		0.426	0.80778	-20
0.432	0.8138	10.032		0.432	0.8138	-20
0.438	0.8198	10.038		0.438	0.8198	-20
0.444	0.8258	10.044		0.444	0.8258	-20
0.45	0.8318	10.05		0.45	0.8318	-20
0.456	0.83779	10.056		0.456	0.83779	-20
0.462	0.84378	10.062		0.462	0.84378	-20
0.468	0.84977	10.068		0.468	0.84977	-20
0.474	0.85576	10.074		0.474	0.85576	-20
0.48	0.86183	10.08		0.48	0.86183	-20
0.486	0.86776	10.086		0.486	0.86776	-20
0.492	0.87376	10.092		0.492	0.87376	-20
0.498	0.87975	10.098		0.498	0.87975	-20
0.504	0.88579	10.104		0.504	0.88579	-20
0.51	0.89179	10.11		0.51	0.89179	-20
0.516	0.89778	10.116		0.516	0.89778	-20
0.522	0.90379	10.122		0.522	0.90379	-20
0.528	0.90977	10.128		0.528	0.90977	-20
0.534	0.91579	10.134		0.534	0.91579	-20
0.54	0.92177	10.14		0.54	0.92177	-20
0.546	0.9278	10.146		0.546	0.9278	-20
0.552	0.93381	10.152		0.552	0.93381	-20
0.558	0.9398	10.158		0.558	0.9398	-20
0.564	0.9458	10.164		0.564	0.9458	-20
0.57	0.9518	10.17		0.57	0.9518	-20
0.576	0.95778	10.176		0.576	0.95778	-20
0.582	0.96379	10.182		0.582	0.96379	-20
0.588	0.9698	10.188		0.588	0.9698	-20
0.594	0.97579	10.194		0.594	0.97579	-20
0.6	0.98181	10.2		0.6	0.98181	-20
0.606	0.98778	10.206		0.606	0.98778	-20
0.612	0.99378	10.212		0.612	0.99378	-20
0.618	0.99996	10.218		0.618	0.99996	-20
0.624	0.99484	10.224		0.624	0.99484	-20
0.63	0.98826	10.23		0.63	0.98826	-20
0.636	0.98207	10.236		0.636	0.98207	-20
0.642	0.97598	10.242		0.642	0.97598	-20
0.648	0.96993	10.248		0.648	0.96993	-20
0.654	0.96392	10.254		0.654	0.96392	-20
0.66	0.9579	10.26		0.66	0.9579	-20
0.666	0.95189	10.266		0.666	0.95189	-20
0.672	0.94589	10.272		0.672	0.94589	-20
0.678	0.93988	10.278		0.678	0.93988	-20
0.684	0.93387	10.284		0.684	0.93387	-20
0.69	0.92786	10.29		0.69	0.92786	-20
0.696	0.92186	10.296		0.696	0.92186	-20
0.702	0.91586	10.302		0.702	0.91586	-20
0.708	0.90987	10.308		0.708	0.90987	-20
0.714	0.90385	10.314		0.714	0.90385	-20
0.72	0.89783	10.32		0.72	0.89783	-20
0.726	0.89186	10.326		0.726	0.89186	-20
0.732	0.88585	10.332		0.732	0.88585	-20
0.738	0.87979	10.338		0.738	0.87979	-20
0.744	0.87383	10.344		0.744	0.87383	-20
0.75	0.86784	10.35		0.75	0.86784	-20
0.756	0.86181	10.356		0.756	0.86181	-20
0.762	0.85583	10.362		0.762	0.85583	-20
0.768	0.84984	10.368		0.768	0.84984	-20
0.774	0.84383	10.374		0.774	0.84383	-20
0.78	0.83781	10.38		0.78	0.83781	-20
0.786	0.83179	10.386		0.786	0.83179	-20
0.792	0.82581	10.392		0.792	0.82581	-20
0.798	0.81984	10.398		0.798	0.81984	-20
0.004	0.81384	10.404		0.004	0.81384	-20
0.01	0.80784	10.41		0.01	0.80784	-20
0.016	0.80183	10.416		0.016	0.80183	-20
0.022	0.79582	10.422		0.022	0.79582	-20
0.028	0.78981	10.428		0.028	0.78981	-20
0.034	0.7838	10.434		0.034	0.7838	-20
0.04	0.77782	10.44		0.04	0.77782	-20
0.046	0.77182	10.446		0.046	0.77182	-20
0.052	0.76579	10.452		0.052	0.76579	-20
0.058	0.75978	10.458		0.058	0.75978	-20
0.064	0.75379	10.464		0.064	0.75379	-20
0.07	0.74781	10.47		0.07	0.74781	-20
0.076	0.74179	10.476		0.076	0.74179	-20
0.082	0.73579	10.482		0.082	0.73579	-20
0.088	0.72975	10.488		0.088	0.72975	-20
0.094	0.72376	10.494		0.094	0.72376	-20
0.1	0.71779	10.5		0.1	0.71779	-20
0.106	0.71179	10.506		0.106	0.71179	-20
0.112	0.70584	10.512		0.112	0.70584	-20
0.118	0.69982	10.518		0.118	0.69982	-20
0.124	0.6938	10.524		0.124	0.6938	-20
0.13	0.68779	10.53		0.13	0.68779	-20
0.136	0.68179	10.536		0.136	0.68179	-20
0.142	0.67579	10.542		0.142	0.67579	-20
0.148	0.66982	10.548		0.148	0.66982	-20
0.154	0.66381	10.554		0.154	0.66381	-20
0.16	0.65783	10.56		0.16	0.65783	-20
0.166	0.65182	10.566		0.166	0.65182	-20
0.172	0.64582	10.572		0.172	0.64582	-20
0.178	0.63983	10.578		0.178	0.63983	-20
0.184	0.63382	10.584		0.184	0.63382	-20
0.19	0.62787	10.59		0.19	0.62787	-20
0.196	0.62182	10.596		0.196	0.62182	-20
0.202	0.61583	10.602		0.202	0.61583	-20
0.208	0.60982	10.608		0.208	0.60982	-20
0.214	0.60383	10.614		0.214	0.60383	-20
0.22	0.60039	10.62		0.22	0.60039	-20
0.226	0.60681	10.626		0.226	0.60681	-20
0.232	0.61325	10.632		0.232	0.61325	-20
0.238	0.61927	10.638		0.238	0.61927	-20
0.244	0.6253	10.644		0.244	0.6253	-20
0.25	0.63132	10.65		0.25	0.63132	-20
0.256	0.63733	10.656		0.256	0.63733	-20
0.262	0.64334	10.662		0.262	0.64334	-20
0.268	0.64935	10.668		0.268	0.64935	-20
0.274	0.65537	10.674		0.274	0.65537	-20
0.28	0.66135	10.68		0.28	0.66135	-20
0.286	0.66734	10.686		0.286	0.66734	-20
0.292	0.67334	10.692		0.292	0.67334	-20
0.298	0.67939	10.698		0.298	0.67939	-20
0.304	0.68538	10.704		0.304	0.68538	-20
0.31	0.6914	10.71		0.31	0.6914	-20
0.316	0.69738	10.716		0.316	0.69738	-20
0.322	0.70337	10.722		0.322	0.70337	-20
0.328	0.70937	10.728		0.328	0.70937	-20
0.334	0.71538	10.734		0.334	0.71538	-20
0.34	0.72141	10.74		0.34	0.72141	-20
0.346	0.72738	10.746		0.346	0.72738	-20
0.352	0.73338	10.752		0.352	0.73338	-20
0.358	0.7394	10.758		0.358	0.7394	-20
0.364	0.7454	10.764		0.364	0.7454	-20
0.37	0.7514	10.77		0.37	0.7514	-20
0.376	0.7574	10.776		0.376	0.7574	-20
0.382	0.76339	10.782		0.382	0.76339	-20
0.388	0.76938	10.788		0.388	0.76938	-20
0.394	0.77538	10.794		0.394	0.77538	-20
0.4	0.7814	10.8		0.4	0.7814	-20
0.406	0.78738	10.806		0.406	0.78738	-20
0.412	0.79337	10.812		0.412	0.79337	-20
0.418	0.79938	10.818		0.418	0.79938	-20
0.424	0.8054	10.824		0.424	0.8054	-20
0.43	0.81139	10.83		0.43	0.81139	-20
0.436	0.81737	10.836		0.436	0.81737	-20
0.442	0.82337	10.842		0.442	0.82337	-20
0.448	0.82934	10.848		0.448	0.82934	-20
0.454	0.83536	10.854		0.454	0.83536	-20
0.46	0.84136	10.86		0.46	0.84136	-20
0.466	0.84738	10.866		0.466	0.84738	-20
0.472	0.85342	10.872		0.472	0.85342	-20
0.478	0.8594	10.878		0.478	0.8594	-20
0.484	0.86534	10.884		0.484	0.86534	-20
0.49	0.87138	10.89		0.49	0.87138	-20
0.496	0.87738	10.896		0.496	0.87738	-20
0.502	0.88337	10.902		0.502	0.88337	-20
0.508	0.88937	10.908		0.508	0.88937	-20
0.514	0.89539	10.914		0.514	0.89539	-20
0.52	0.90136	10.92		0.52	0.90136	-20
0.526	0.90739	10.926		0.526	0.90739	-20
0.532	0.9134	10.932		0.532	0.9134	-20
0.538	0.91939	10.938		0.538	0.91939	-20
0.544	0.92539	10.944		0.544	0.92539	-20
0.55	0.93135	10.95		0.55	0.93135	-20
0.556	0.93734	10.956		0.556	0.93734	-20
0.562	0.94338	10.962		0.562	0.94338	-20
0.568	0.94939	10.968		0.568	0.94939	-20
0.574	0.95539	10.974		0.574	0.95539	-20
0.58	0.96134	10.98		0.58	0.96134	-20
0.586	0.96736	10.986		0.586	0.96736	-20
0.592	0.9734	10.992		0.592	0.9734	-20
0.598	0.97938	10.998		0.598	0.97938	-20
0.604	0.98538	11.004		0.604	0.98538	-20
0.61	0.99135	11.01		0.61	0.99135	-20
0.616	0.99734	11.016		0.616	0.99734	-20
0.622	0.99737	11.022		0.622	0.99737	-20
0.628	0.99086	11.028		0.628	0.99086	-20
0.634	0.98452	11.034		0.634	0.98452	-20
0.64	0.97842	11.04		0.64	0.97842	-20
0.646	0.97236	11.046		0.646	0.97236	-20
0.652	0.96628	11.052		0.652	0.96628	-20
0.658	0.96027	11.058		0.658	0.96027	-20
0.664	0.95427	11.064		0.664	0.95427	-20
0.67	0.94826	11.07		0.67	0.94826	-20
0.676	0.94226	11.076		0.676	0.94226	-20
0.682	0.93623	11.082		0.682	0.93623	-20
0.688	0.93023	11.088		0.688	0.93023	-20
0.694	0.92423	11.094		0.694	0.92423	-20
0.7	0.91822	11.1		0.7	0.91822	-20
0.706	0.91222	11.106		0.706	0.91222	-20
0.712	0.90623	11.112		0.712	0.90623	-20
0.718	0.90023	11.118		0.718	0.90023	-20
0.724	0.89424	11.124		0.724	0.89424	-20
0.73	0.88822	11.13		0.73	0.88822	-20
0.736	0.88224	11.136		0.736	0.88224	-20
0.742	0.87627	11.142		0.742	0.87627	-20
0.748	0.87028	11.148		0.748	0.87028	-20
0.754	0.86425	11.154		0.754	0.86425	-20
0.76	0.85825	11.16		0.76	0.85825	-20
0.766	0.85223	11.166		0.766	0.85223	-20
0.772	0.84621	11.172		0.772	0.84621	-20
0.778	0.84024	11.178		0.778	0.84024	-20
0.784	0.83425	11.184		0.784	0.83425	-20
0.79	0.82825	11.19		0.79	0.82825	-20
0.796	0.82223	11.196		0.796	0.82223	-20
0.002	0.81621	11.202		0.002	0.81621	-20
0.008	0.8102	11.208		0.008	0.8102	-20
0.014	0.8042	11.214		0.014	0.8042	-20
0.02	0.7982	11.22		0.02	0.7982	-20
0.026	0.79219	11.226		0.026	0.79219	-20
0.032	0.78618	11.232		0.032	0.78618	-20
0.038	0.78017	11.238		0.038	0.78017	-20
0.044	0.77417	11.244		0.044	0.77417	-20
0.05	0.76817	11.25		0.05	0.76817	-20
0.056	0.76217	11.256		0.056	0.76217	-20
0.062	0.75617	11.262		0.062	0.75617	-20
0.068	0.7502	11.268		0.068	0.7502	-20
0.074	0.74419	11.274		0.074	0.74419	-20
0.08	0.7382	11.28		0.08	0.7382	-20
0.086	0.73219	11.286		0.086	0.73219	-20
0.092	0.72619	11.292		0.092	0.72619	-20
0.098	0.72022	11.298		0.098	0.72022	-20
0.104	0.71424	11.304		0.104	0.71424	-20
0.11	0.70823	11.31		0.11	0.70823	-20
0.116	0.70223	11.316		0.116	0.70223	-20
0.122	0.69625	11.322		0.122	0.69625	-20
0.128	0.69024	11.328		0.128	0.69024	-20
0.134	0.68422	11.334		0.134	0.68422	-20
0.14	0.67822	11.34		0.14	0.67822	-20
0.146	0.67221	11.346		0.146	0.67221	-20
0.152	0.66621	11.352		0.152	0.66621	-20
0.158	0.6602	11.358		0.158	0.6602	-20
0.164	0.65421	11.364		0.164	0.65421	-20
0.17	0.64819	11.37		0.17	0.64819	-20
0.176	0.64218	11.376		0.176	0.64218	-20
0.182	0.6362	11.382		0.182	0.6362	-20
0.188	0.6302	11.388		0.188	0.6302	-20
0.194	0.6242	11.394		0.194	0.6242	-20
0.2	0.61819	11.4		0.2	0.61819	-20
0.206	0.61223	11.406		0.206	0.61223	-20
0.212	0.60621	11.412		0.212	0.60621	-20
0.218	0.60014	11.418		0.218	0.60014	-20
0.224	0.60408	11.424		0.224	0.60408	-20
0.23	0.61087	11.43		0.23	0.61087	-20
0.236	0.61692	11.436		0.236	0.61692	-20
0.242	0.62296	11.442		0.242	0.62296	-20
0.248	0.62893	11.448		0.248	0.62893	-20
0.254	0.63494	11.454		0.254	0.63494	-20
0.26	0.64095	11.46		0.26	0.64095	-20
0.266	0.64696	11.466		0.266	0.64696	-20
0.272	0.65295	11.472		0.272	0.65295	-20
0.278	0.65894	11.478		0.278	0.65894	-20
0.284	0.66493	11.484		0.284	0.66493	-20
0.29	0.67094	11.49		0.29	0.67094	-20
0.296	0.67699	11.496		0.296	0.67699	-20
0.302	0.683	11.502		0.302	0.683	-20
0.308	0.68898	11.508		0.308	0.68898	-20
0.314	0.69495	11.514		0.314	0.69495	-20
0.32	0.70092	11.52		0.32	0.70092	-20
0.326	0.70695	11.526		0.326	0.70695	-20
0.332	0.71298	11.532		0.332	0.71298	-20
0.338	0.71899	11.538		0.338	0.71899	-20
0.344	0.72498	11.544		0.344	0.72498	-20
0.35	0.73096	11.55		0.35	0.73096	-20
0.356	0.73696	11.556		0.356	0.73696	-20
0.362	0.74297	11.562		0.362	0.74297	-20
0.368	0.74898	11.568		0.368	0.74898	-20
0.374	0.75496	11.574		0.374	0.75496	-20
0.38	0.76095	11.58		0.38	0.76095	-20
0.386	0.76695	11.586		0.386	0.76695	-20
0.392	0.77296	11.592		0.392	0.77296	-20
0.398	0.77896	11.598		0.398	0.77896	-20
0.404	0.78494	11.604		0.404	0.78494	-20
0.41	0.79092	11.61		0.41	0.79092	-20
0.416	0.79691	11.616		0.416	0.79691	-20
0.422	0.803	11.622		0.422	0.803	-20
0.428	0.809	11.628		0.428	0.809	-20
0.434	0.81499	11.634		0.434	0.81499	-20
0.44	0.82099	11.64		0.44	0.82099	-20
0.446	0.82696	11.646		0.446	0.82696	-20
0.452	0.83296	11.652		0.452	0.83296	-20
0.458	0.83893	11.658		0.458	0.83893	-20
0.464	0.84495	11.664		0.464	0.84495	-20
0.47	0.85099	11.67		0.47	0.85099	-20
0.476	0.85697	11.676		0.476	0.85697	-20
0.482	0.86296	11.682		0.482	0.86296	-20
0.488	0.86897	11.688		0.488	0.86897	-20
0.494	0.87496	11.694		0.494	0.87496	-20
0.5	0.88098	11.7		0.5	0.88098	-20
0.506	0.88701	11.706		0.506	0.88701	-20
0.512	0.89304	11.712		0.512	0.89304	-20
0.518	0.89901	11.718		0.518	0.89901	-20
0.524	0.905	11.724		0.524	0.905	-20
0.53	0.911	11.73		0.53	0.911	-20
0.536	0.917	11.736		0.536	0.917	-20
0.542	0.92296	11.742		0.542	0.92296	-20
0.548	0.92901	11.748		0.548	0.92901	-20
0.554	0.93501	11.754		0.554	0.93501	-20
0.56	0.94102	11.76		0.56	0.94102	-20
0.566	0.94698	11.766		0.566	0.94698	-20
0.572	0.95298	11.772		0.572	0.95298	-20
0.578	0.95898	11.778		0.578	0.95898	-20
0.584	0.96497	11.784		0.584	0.96497	-20
0.59	0.97099	11.79		0.59	0.97099	-20
0.596	0.97698	11.796		0.596	0.97698	-20
0.602	0.983	11.802		0.602	0.983	-20
0.608	0.98898	11.808		0.608	0.98898	-20
0.614	0.99496	11.814		0.614	0.99496	-20
0.62	0.99934	11.82		0.62	0.99934	-20
0.626	0.99352	11.826		0.626	0.99352	-20
0.632	0.98701	11.832		0.632	0.98701	-20
0.638	0.98085	11.838		0.638	0.98085	-20
0.644	0.9748	11.844		0.644	0.9748	-20
0.65	0.96876	11.85		0.65	0.96876	-20
0.656	0.96273	11.856		0.656	0.96273	-20
0.662	0.95671	11.862		0.662	0.95671	-20
0.668	0.95071	11.868		0.668	0.95071	-20
0.674	0.94469	11.874		0.674	0.94469	-20
0.68	0.93867	11.88		0.68	0.93867	-20
0.686	0.93269	11.886		0.686	0.93269	-20
0.692	0.92666	11.892		0.692	0.92666	-20
0.698	0.92067	11.898		0.698	0.92067	-20
0.704	0.91466	11.904		0.704	0.91466	-20
0.71	0.90864	11.91		0.71	0.90864	-20
0.716	0.90264	11.916		0.716	0.90264	-20
0.722	0.89664	11.922		0.722	0.89664	-20
0.728	0.89065	11.928		0.728	0.89065	-20
0.734	0.88465	11.934		0.734	0.88465	-20
0.74	0.87865	11.94		0.74	0.87865	-20
0.746	0.87266	11.946		0.746	0.87266	-20
0.752	0.86666	11.952		0.752	0.86666	-20
0.758	0.86065	11.958		0.758	0.86065	-20
0.764	0.85461	11.964		0.764	0.85461	-20
0.77	0.84862	11.97		0.77	0.84862	-20
0.776	0.84262	11.976		0.776	0.84262	-20
[truncated: 8,017 more rows]

## Sheet: Figure 1b
Raw WAXS pattern			Locally-averaged WAXS pattern
Q	Intensity		Q	Intensity
2.12844	2.45653e-06		2.12844	1.79138e-06
2.13038	2.00541e-06		2.13038	1.71117e-06
2.13232	1.68714e-06		2.13232	1.6231e-06
2.13426	1.53598e-06		2.13426	1.53023e-06
2.1362	1.36262e-06		2.1362	1.38608e-06
2.13814	1.56676e-06		2.13814	1.33253e-06
2.14008	1.56088e-06		2.14008	1.32989e-06
2.14202	1.64177e-06		2.14202	1.33653e-06
2.14396	1.67723e-06		2.14396	1.3464e-06
2.1459	1.63711e-06		2.1459	1.36307e-06
2.14784	1.58182e-06		2.14784	1.3989e-06
2.14978	1.54925e-06		2.14978	1.47978e-06
2.15173	1.57662e-06		2.15173	1.47024e-06
2.15367	1.55663e-06		2.15367	1.45378e-06
2.15561	1.5083e-06		2.15561	1.46899e-06
2.15755	1.47703e-06		2.15755	1.49928e-06
2.15949	1.44196e-06		2.15949	1.50651e-06
2.16143	1.18225e-06		2.16143	1.48098e-06
2.16337	1.17016e-06		2.16337	1.4935e-06
2.16531	1.08745e-06		2.16531	1.46033e-06
2.16725	9.57124e-07		2.16725	1.46464e-06
2.16919	8.97065e-07		2.16919	1.52936e-06
2.17113	9.93331e-07		2.17113	1.64283e-06
2.17307	1.16813e-06		2.17307	1.79343e-06
2.17501	1.26981e-06		2.17501	1.83163e-06
2.17695	1.48917e-06		2.17695	1.90925e-06
2.17889	1.79128e-06		2.17889	1.96119e-06
2.18083	1.98909e-06		2.18083	1.96556e-06
2.18277	1.92903e-06		2.18277	1.93084e-06
2.18471	1.66662e-06		2.18471	1.90196e-06
2.18665	1.44983e-06		2.18665	1.93717e-06
2.18859	1.23487e-06		2.18859	1.92069e-06
2.19054	1.10417e-06		2.19054	1.86991e-06
2.19248	1.06844e-06		2.19248	1.818e-06
2.19442	1.10033e-06		2.19442	1.7885e-06
2.19636	1.16099e-06		2.19636	1.77653e-06
2.1983	1.29509e-06		2.1983	1.72668e-06
2.20024	1.30379e-06		2.20024	1.66784e-06
2.20218	1.29731e-06		2.20218	1.5421e-06
2.20412	1.31362e-06		2.20412	1.46604e-06
2.20606	1.31526e-06		2.20606	1.51245e-06
2.208	1.22754e-06		2.208	1.62131e-06
2.20994	1.38692e-06		2.20994	1.75203e-06
2.21188	1.52483e-06		2.21188	1.89666e-06
2.21382	1.56965e-06		2.21382	1.97422e-06
2.21576	1.59705e-06		2.21576	1.9524e-06
2.2177	1.62021e-06		2.2177	1.83071e-06
2.21964	1.58135e-06		2.21964	1.69029e-06
2.22158	1.31063e-06		2.22158	1.63207e-06
2.22352	1.11688e-06		2.22352	1.52301e-06
2.22546	1.22178e-06		2.22546	1.56258e-06
2.2274	1.42466e-06		2.2274	1.61218e-06
2.22934	1.61832e-06		2.22934	1.62693e-06
2.23129	1.84622e-06		2.23129	1.69821e-06
2.23323	1.93028e-06		2.23323	1.75347e-06
2.23517	1.71276e-06		2.23517	1.75963e-06
2.23711	1.66334e-06		2.23711	1.78763e-06
2.23905	1.70859e-06		2.23905	1.79383e-06
2.24099	1.66727e-06		2.24099	1.77575e-06
2.24293	1.42872e-06		2.24293	1.76004e-06
2.24487	1.29738e-06		2.24487	1.66706e-06
2.24681	1.25239e-06		2.24681	1.60109e-06
2.24875	1.08973e-06		2.24875	1.58585e-06
2.25069	1.11289e-06		2.25069	1.59141e-06
2.25263	1.28717e-06		2.25263	1.60687e-06
2.25457	1.4274e-06		2.25457	1.71334e-06
2.25651	1.46841e-06		2.25651	1.82677e-06
2.25845	1.83646e-06		2.25845	1.88409e-06
2.26039	1.92904e-06		2.26039	1.96933e-06
2.26233	1.95862e-06		2.26233	1.98918e-06
2.26427	2.05898e-06		2.26427	1.93468e-06
2.26621	2.18872e-06		2.26621	1.85487e-06
2.26815	2.07048e-06		2.26815	1.77421e-06
2.27009	2.00792e-06		2.27009	1.78625e-06
2.27203	2.07316e-06		2.27203	1.84642e-06
2.27398	2.08035e-06		2.27398	1.88292e-06
2.27592	2.04041e-06		2.27592	1.86395e-06
2.27786	1.97764e-06		2.27786	1.80363e-06
2.2798	1.65344e-06		2.2798	1.7645e-06
2.28174	1.46928e-06		2.28174	1.67785e-06
2.28368	1.21425e-06		2.28368	1.60243e-06
2.28562	1.01434e-06		2.28562	1.57043e-06
2.28756	9.15734e-07		2.28756	1.58273e-06
2.2895	9.6001e-07		2.2895	1.63691e-06
2.29144	1.24574e-06		2.29144	1.74094e-06
2.29338	1.46829e-06		2.29338	1.84506e-06
2.29532	1.40218e-06		2.29532	1.8707e-06
2.29726	1.59028e-06		2.29726	1.85435e-06
2.2992	1.66793e-06		2.2992	1.83669e-06
2.30114	1.43903e-06		2.30114	1.83109e-06
2.30308	1.61202e-06		2.30308	1.80734e-06
2.30502	1.79228e-06		2.30502	1.92614e-06
2.30696	1.87635e-06		2.30696	1.91051e-06
2.3089	1.90244e-06		2.3089	1.90647e-06
2.31084	1.84256e-06		2.31084	1.91706e-06
2.31278	1.73561e-06		2.31278	1.90932e-06
2.31472	1.72497e-06		2.31472	1.87794e-06
2.31666	1.58295e-06		2.31666	1.93595e-06
2.3186	1.58166e-06		2.3186	1.95669e-06
2.32055	1.61778e-06		2.32055	2.02308e-06
2.32249	1.57257e-06		2.32249	2.06805e-06
2.32443	1.49553e-06		2.32443	2.05972e-06
2.32637	1.60443e-06		2.32637	2.05116e-06
2.32831	1.63281e-06		2.32831	1.9733e-06
2.33025	1.6271e-06		2.33025	1.94882e-06
2.33219	1.57881e-06		2.33219	1.96973e-06
2.33413	1.53023e-06		2.33413	2.01393e-06
2.33607	1.56487e-06		2.33607	2.07749e-06
2.33801	1.74909e-06		2.33801	2.16557e-06
2.33995	1.78438e-06		2.33995	2.11769e-06
2.34189	1.70822e-06		2.34189	2.10841e-06
2.34383	1.60237e-06		2.34383	2.09769e-06
2.34577	1.65912e-06		2.34577	2.09192e-06
2.34771	1.87561e-06		2.34771	2.09029e-06
2.34965	2.03379e-06		2.34965	2.07792e-06
2.35159	1.87226e-06		2.35159	2.03945e-06
2.35353	1.50337e-06		2.35353	2.07404e-06
2.35547	1.22543e-06		2.35547	2.17528e-06
2.35741	1.12817e-06		2.35741	2.27965e-06
2.35935	1.20343e-06		2.35935	2.34849e-06
2.36129	1.40125e-06		2.36129	2.36695e-06
2.36323	1.77107e-06		2.36323	2.28325e-06
2.36517	1.84839e-06		2.36517	2.15876e-06
2.36711	1.95852e-06		2.36711	2.10511e-06
2.36905	2.08609e-06		2.36905	2.10609e-06
2.371	2.0918e-06		2.371	2.14955e-06
2.37294	1.87956e-06		2.37294	2.21141e-06
2.37488	1.74652e-06		2.37488	2.20997e-06
2.37682	1.73936e-06		2.37682	2.20113e-06
2.37876	1.62012e-06		2.37876	2.1266e-06
2.3807	1.60874e-06		2.3807	2.09803e-06
2.38264	1.64773e-06		2.38264	2.11247e-06
2.38458	1.62146e-06		2.38458	2.13474e-06
2.38652	1.79736e-06		2.38652	2.26696e-06
2.38846	1.71162e-06		2.38846	2.35409e-06
2.3904	1.70209e-06		2.3904	2.38248e-06
2.39234	1.75207e-06		2.39234	2.47556e-06
2.39428	1.89113e-06		2.39428	2.616e-06
2.39622	2.10264e-06		2.39622	2.72483e-06
2.39816	2.19798e-06		2.39816	2.76966e-06
2.4001	2.49805e-06		2.4001	2.77014e-06
2.40204	2.48497e-06		2.40204	2.62691e-06
2.40398	2.42551e-06		2.40398	2.51174e-06
2.40592	2.35861e-06		2.40592	2.46398e-06
2.40786	2.25625e-06		2.40786	2.46559e-06
2.4098	2.17567e-06		2.4098	2.51264e-06
2.41174	2.07896e-06		2.41174	2.51855e-06
2.41368	2.09222e-06		2.41368	2.54153e-06
2.41562	1.95223e-06		2.41562	2.58968e-06
2.41756	1.88913e-06		2.41756	2.62595e-06
2.4195	2.06599e-06		2.4195	2.6467e-06
2.42144	2.23388e-06		2.42144	2.73786e-06
2.42338	2.2655e-06		2.42338	2.79253e-06
2.42532	2.19654e-06		2.42532	2.7904e-06
2.42726	1.96654e-06		2.42726	2.83994e-06
2.42921	1.75613e-06		2.42921	2.91297e-06
2.43115	1.79869e-06		2.43115	2.99175e-06
2.43309	2.20798e-06		2.43309	3.09613e-06
2.43503	2.63535e-06		2.43503	3.11173e-06
2.43697	2.8074e-06		2.43697	3.10364e-06
2.43891	2.71488e-06		2.43891	3.05101e-06
2.44085	2.3986e-06		2.44085	2.97772e-06
2.44279	2.02087e-06		2.44279	2.93267e-06
2.44473	1.86185e-06		2.44473	2.96777e-06
2.44667	2.26345e-06		2.44667	3.05674e-06
2.44861	2.54086e-06		2.44861	3.15587e-06
2.45055	2.77358e-06		2.45055	3.29565e-06
2.45249	2.96329e-06		2.45249	3.39489e-06
2.45443	3.10554e-06		2.45443	3.41418e-06
2.45637	3.21074e-06		2.45637	3.39133e-06
2.45831	3.32886e-06		2.45831	3.39717e-06
2.46025	3.39156e-06		2.46025	3.40748e-06
2.46219	3.28217e-06		2.46219	3.42604e-06
2.46413	3.22091e-06		2.46413	3.46101e-06
2.46607	3.28558e-06		2.46607	3.4607e-06
2.46801	3.36177e-06		2.46801	3.38099e-06
2.46995	3.15193e-06		2.46995	3.33397e-06
2.47189	3.27265e-06		2.47189	3.45562e-06
2.47383	3.20162e-06		2.47383	3.51384e-06
2.47577	3.18618e-06		2.47577	3.56179e-06
2.47771	3.41175e-06		2.47771	3.64844e-06
2.47965	3.82312e-06		2.47965	3.76429e-06
2.48159	3.92685e-06		2.48159	3.79231e-06
2.48353	3.92296e-06		2.48353	3.82628e-06
2.48547	3.66135e-06		2.48547	3.81754e-06
2.48741	3.32528e-06		2.48741	3.81904e-06
2.48935	3.032e-06		2.48935	3.84062e-06
2.49129	2.84739e-06		2.49129	3.8604e-06
2.49323	2.87995e-06		2.49323	3.83972e-06
2.49518	3.06024e-06		2.49518	3.91345e-06
2.49712	3.30612e-06		2.49712	3.92597e-06
2.49906	3.40432e-06		2.49906	3.90199e-06
2.501	3.56616e-06		2.501	3.88206e-06
2.50294	3.99209e-06		2.50294	3.89483e-06
2.50488	4.18004e-06		2.50488	3.93049e-06
2.50682	4.2082e-06		2.50682	3.87617e-06
2.50876	4.39913e-06		2.50876	3.95957e-06
2.5107	4.44619e-06		2.5107	4.03715e-06
2.51264	4.48419e-06		2.51264	4.10064e-06
2.51458	4.68293e-06		2.51458	4.19901e-06
2.51652	4.78579e-06		2.51652	4.35004e-06
2.51846	4.73073e-06		2.51846	4.4162e-06
2.5204	4.65144e-06		2.5204	4.53729e-06
2.52234	4.51184e-06		2.52234	4.64052e-06
2.52428	4.39946e-06		2.52428	4.66214e-06
2.52622	4.31837e-06		2.52622	4.60588e-06
2.52816	4.03315e-06		2.52816	4.58357e-06
2.5301	3.59476e-06		2.5301	4.58153e-06
2.53204	3.61779e-06		2.53204	4.57929e-06
2.53398	3.69256e-06		2.53398	4.60472e-06
2.53592	3.72717e-06		2.53592	4.65945e-06
2.53786	3.78226e-06		2.53786	4.70625e-06
2.5398	3.95841e-06		2.5398	4.68456e-06
2.54174	3.82638e-06		2.54174	4.641e-06
2.54368	4.46285e-06		2.54368	4.72575e-06
2.54562	4.73206e-06		2.54562	4.78845e-06
2.54756	4.83692e-06		2.54756	4.85129e-06
2.5495	4.90456e-06		2.5495	4.92932e-06
2.55144	4.4924e-06		2.55144	4.96304e-06
2.55338	4.00284e-06		2.55338	4.97294e-06
2.55532	3.82259e-06		2.55532	5.10553e-06
2.55726	3.95352e-06		2.55726	5.24999e-06
2.5592	4.24906e-06		2.5592	5.3702e-06
2.56114	4.51267e-06		2.56114	5.4552e-06
2.56308	4.61981e-06		2.56308	5.51451e-06
2.56502	4.98375e-06		2.56502	5.59939e-06
2.56696	5.19458e-06		2.56696	5.59116e-06
2.5689	5.23171e-06		2.5689	5.57848e-06
2.57084	5.14386e-06		2.57084	5.58763e-06
2.57278	4.98395e-06		2.57278	5.63931e-06
2.57472	4.79062e-06		2.57472	5.72261e-06
2.57666	4.85727e-06		2.57666	5.8474e-06
2.57861	5.13154e-06		2.57861	5.98559e-06
2.58055	5.10721e-06		2.58055	6.08327e-06
2.58249	5.16589e-06		2.58249	6.16117e-06
2.58443	5.31522e-06		2.58443	6.22206e-06
2.58637	5.25597e-06		2.58637	6.26286e-06
2.58831	5.35867e-06		2.58831	6.37734e-06
2.59025	5.73632e-06		2.59025	6.47704e-06
2.59219	6.12276e-06		2.59219	6.64506e-06
2.59413	6.37562e-06		2.59413	6.76245e-06
2.59607	6.52843e-06		2.59607	6.83555e-06
2.59801	6.69472e-06		2.59801	6.92413e-06
2.59995	6.92043e-06		2.59995	6.96769e-06
2.60189	7.02765e-06		2.60189	6.99294e-06
2.60383	7.35866e-06		2.60383	7.11174e-06
2.60577	7.54766e-06		2.60577	7.31317e-06
2.60771	7.64232e-06		2.60771	7.55324e-06
2.60965	7.85428e-06		2.60965	7.7931e-06
2.61159	7.94584e-06		2.61159	8.05368e-06
2.61353	8.05941e-06		2.61353	8.20474e-06
2.61547	8.19127e-06		2.61547	8.27956e-06
2.61741	8.19029e-06		2.61741	8.33122e-06
2.61935	8.08999e-06		2.61935	8.37582e-06
2.62129	8.03634e-06		2.62129	8.45603e-06
2.62323	8.03822e-06		2.62323	8.60004e-06
2.62517	8.3592e-06		2.62517	8.80047e-06
2.62711	8.45622e-06		2.62711	8.93786e-06
2.62905	8.60955e-06		2.62905	9.11557e-06
2.63099	8.73359e-06		2.63099	9.28658e-06
2.63293	8.79225e-06		2.63293	9.40819e-06
2.63487	9.21817e-06		2.63487	9.59953e-06
2.63681	9.33494e-06		2.63681	9.69579e-06
2.63875	9.57281e-06		2.63875	9.93859e-06
2.64069	9.74753e-06		2.64069	1.02806e-05
2.64263	9.89879e-06		2.64263	1.06272e-05
2.64457	1.01986e-05		2.64457	1.09607e-05
2.64651	1.07063e-05		2.64651	1.12689e-05
2.64845	1.13539e-05		2.64845	1.15539e-05
2.65039	1.18705e-05		2.65039	1.17936e-05
2.65233	1.22705e-05		2.65233	1.20054e-05
2.65427	1.25493e-05		2.65427	1.22353e-05
2.65621	1.26333e-05		2.65621	1.25046e-05
2.65815	1.24173e-05		2.65815	1.27835e-05
2.66009	1.27355e-05		2.66009	1.30657e-05
2.66203	1.2997e-05		2.66203	1.3369e-05
2.66397	1.31583e-05		2.66397	1.35486e-05
2.66591	1.33941e-05		2.66591	1.37254e-05
2.66785	1.3727e-05		2.66785	1.39679e-05
2.66979	1.39508e-05		2.66979	1.41909e-05
2.67173	1.43516e-05		2.67173	1.44537e-05
2.67367	1.46489e-05		2.67367	1.47731e-05
2.67561	1.49784e-05		2.67561	1.5011e-05
2.67755	1.52878e-05		2.67755	1.5225e-05
2.67949	1.54491e-05		2.67949	1.542e-05
2.68143	1.54037e-05		2.68143	1.55239e-05
2.68337	1.58539e-05		2.68337	1.56974e-05
2.68531	1.60551e-05		2.68531	1.58471e-05
2.68725	1.63524e-05		2.68725	1.60574e-05
2.68919	1.65438e-05		2.68919	1.63468e-05
2.69113	1.64791e-05		2.69113	1.66831e-05
2.69307	1.62553e-05		2.69307	1.70328e-05
2.69501	1.64657e-05		2.69501	1.75e-05
2.69695	1.68621e-05		2.69695	1.78171e-05
2.69889	1.72324e-05		2.69889	1.82309e-05
2.70083	1.74762e-05		2.70083	1.86022e-05
2.70277	1.77154e-05		2.70277	1.88821e-05
2.70471	1.8153e-05		2.70471	1.91399e-05
2.70665	1.85982e-05		2.70665	1.94243e-05
2.70859	1.91155e-05		2.70859	1.95568e-05
2.71053	1.96828e-05		2.71053	1.9864e-05
2.71248	2.01546e-05		2.71248	2.02836e-05
2.71442	2.0472e-05		2.71442	2.06851e-05
2.71636	2.05955e-05		2.71636	2.09868e-05
2.7183	2.02697e-05		2.7183	2.13386e-05
2.72024	2.04886e-05		2.72024	2.16832e-05
2.72218	2.08866e-05		2.72218	2.19468e-05
2.72412	2.15058e-05		2.72412	2.23249e-05
2.72606	2.21912e-05		2.72606	2.27474e-05
2.728	2.27157e-05		2.728	2.3042e-05
2.72994	2.30263e-05		2.72994	2.32561e-05
2.73188	2.35949e-05		2.73188	2.35286e-05
2.73382	2.4015e-05		2.73382	2.37336e-05
2.73576	2.44522e-05		2.73576	2.40331e-05
2.7377	2.47358e-05		2.7377	2.43835e-05
2.73964	2.46507e-05		2.73964	2.46555e-05
2.74158	2.43454e-05		2.74158	2.48214e-05
2.74352	2.43956e-05		2.74352	2.50188e-05
2.74546	2.48171e-05		2.74546	2.52645e-05
2.7474	2.51619e-05		2.7474	2.54936e-05
2.74934	2.54109e-05		2.74934	2.57458e-05
2.75128	2.56349e-05		2.75128	2.60408e-05
2.75322	2.56835e-05		2.75322	2.62649e-05
2.75516	2.58162e-05		2.75516	2.63016e-05
2.7571	2.59755e-05		2.7571	2.6541e-05
2.75904	2.64048e-05		2.75904	2.67391e-05
2.76098	2.69272e-05		2.76098	2.69201e-05
2.76292	2.73539e-05		2.76292	2.71388e-05
2.76486	2.77621e-05		2.76486	2.73236e-05
2.7668	2.8294e-05		2.7668	2.73686e-05
2.76874	2.77397e-05		2.76874	2.73774e-05
2.77068	2.71149e-05		2.77068	2.74016e-05
2.77262	2.6666e-05		2.77262	2.7401e-05
2.77456	2.63711e-05		2.77456	2.73662e-05
2.7765	2.62087e-05		2.7765	2.73586e-05
2.77844	2.67745e-05		2.77844	2.72139e-05
2.78038	2.70779e-05		2.78038	2.72545e-05
2.78232	2.73439e-05		2.78232	2.74106e-05
2.78426	2.75428e-05		2.78426	2.7518e-05
2.7862	2.75815e-05		2.7862	2.75147e-05
2.78814	2.7321e-05		2.78814	2.73907e-05
2.79008	2.72983e-05		2.79008	2.72372e-05
2.79202	2.68089e-05		2.79202	2.71498e-05
2.79396	2.63513e-05		2.79396	2.71568e-05
2.7959	2.58927e-05		2.7959	2.71554e-05
2.79784	2.56125e-05		2.79784	2.71025e-05
2.79978	2.58403e-05		2.79978	2.70429e-05
2.80172	2.57303e-05		2.80172	2.69514e-05
2.80366	2.60721e-05		2.80366	2.667e-05
2.8056	2.60432e-05		2.8056	2.65129e-05
2.80754	2.57074e-05		2.80754	2.63071e-05
2.80948	2.52998e-05		2.80948	2.59958e-05
2.81142	2.50646e-05		2.81142	2.57521e-05
2.81336	2.48561e-05		2.81336	2.56507e-05
2.8153	2.47583e-05		2.8153	2.5459e-05
2.81724	2.48681e-05		2.81724	2.52714e-05
2.81918	2.50396e-05		2.81918	2.5045e-05
2.82112	2.49766e-05		2.82112	2.47698e-05
2.82306	2.44459e-05		2.82306	2.44844e-05
2.825	2.37726e-05		2.825	2.4265e-05
2.82694	2.32856e-05		2.82694	2.417e-05
2.82888	2.29236e-05		2.82888	2.3939e-05
2.83082	2.27317e-05		2.83082	2.36412e-05
2.83276	2.27452e-05		2.83276	2.33336e-05
2.8347	2.29511e-05		2.8347	2.30536e-05
2.83664	2.32305e-05		2.83664	2.28775e-05
2.83858	2.33477e-05		2.83858	2.27089e-05
2.84052	2.34524e-05		2.84052	2.25275e-05
2.84246	2.34123e-05		2.84246	2.22473e-05
2.8444	2.30216e-05		2.8444	2.18883e-05
2.84634	2.22512e-05		2.84634	2.15325e-05
2.84828	2.16042e-05		2.84828	2.12466e-05
2.85022	2.07374e-05		2.85022	2.09438e-05
2.85216	1.9882e-05		2.85216	2.06467e-05
2.8541	1.91878e-05		2.8541	2.03416e-05
2.85604	1.88871e-05		2.85604	2.00073e-05
2.85798	1.90462e-05		2.85798	1.96266e-05
2.85992	1.9267e-05		2.85992	1.91723e-05
2.86186	1.95504e-05		2.86186	1.89099e-05
2.8638	1.9404e-05		2.8638	1.87319e-05
2.86574	1.90968e-05		2.86574	1.85902e-05
2.86768	1.85665e-05		2.86768	1.84691e-05
2.86962	1.77595e-05		2.86962	1.83004e-05
2.87156	1.69181e-05		2.87156	1.79106e-05
2.8735	1.65603e-05		2.8735	1.7598e-05
2.87544	1.64161e-05		2.87544	1.73074e-05
2.87738	1.61741e-05		2.87738	1.70785e-05
2.87932	1.58951e-05		2.87932	1.68397e-05
2.88126	1.57513e-05		2.88126	1.65669e-05
2.8832	1.58597e-05		2.8832	1.63659e-05
2.88514	1.62734e-05		2.88514	1.6171e-05
2.88708	1.63806e-05		2.88708	1.59885e-05
2.88902	1.59588e-05		2.88902	1.57567e-05
2.89096	1.52441e-05		2.89096	1.54607e-05
2.8929	1.45403e-05		2.8929	1.51028e-05
2.89484	1.4174e-05		2.89484	1.48497e-05
2.89678	1.40535e-05		2.89678	1.46212e-05
2.89872	1.4081e-05		2.89872	1.4442e-05
2.90066	1.40635e-05		2.90066	1.433e-05
2.9026	1.39745e-05		2.9026	1.42692e-05
2.90454	1.38198e-05		2.90454	1.42488e-05
2.90647	1.36387e-05		2.90647	1.42786e-05
2.90841	1.38314e-05		2.90841	1.43978e-05
2.91035	1.36085e-05		2.91035	1.44718e-05
2.91229	1.34534e-05		2.91229	1.44904e-05
2.91423	1.3493e-05		2.91423	1.44467e-05
2.91617	1.36516e-05		2.91617	1.43041e-05
2.91811	1.37364e-05		2.91811	1.4008e-05
2.92005	1.36762e-05		2.92005	1.35587e-05
2.92199	1.34418e-05		2.92199	1.32474e-05
2.92393	1.28302e-05		2.92393	1.29401e-05
2.92587	1.22681e-05		2.92587	1.26291e-05
2.92781	1.17491e-05		2.92781	1.2365e-05
2.92975	1.09836e-05		2.92975	1.21959e-05
2.93169	1.05922e-05		2.93169	1.19979e-05
2.93363	1.06353e-05		2.93363	1.18165e-05
2.93557	1.05443e-05		2.93557	1.16074e-05
2.93751	1.03496e-05		2.93751	1.13551e-05
2.93945	1.00662e-05		2.93945	1.10535e-05
2.94139	9.98105e-06		2.94139	1.1007e-05
2.94333	9.89527e-06		2.94333	1.09545e-05
2.94527	1.0374e-05		2.94527	1.09735e-05
2.94721	1.08623e-05		2.94721	1.09105e-05
2.94915	1.13146e-05		2.94915	1.08894e-05
2.95109	1.14954e-05		2.95109	1.0931e-05
2.95303	1.12505e-05		2.95303	1.09947e-05
2.95497	1.10872e-05		2.95497	1.11112e-05
2.95691	1.09199e-05		2.95691	1.11714e-05
2.95885	1.06277e-05		2.95885	1.1028e-05
2.96079	1.04683e-05		2.96079	1.08471e-05
2.96273	1.03035e-05		2.96273	1.06773e-05
2.96467	1.00126e-05		2.96467	1.05665e-05
2.96661	9.82462e-06		2.96661	1.04809e-05
2.96855	1.00012e-05		2.96855	1.03747e-05
2.97049	1.00175e-05		2.97049	1.028e-05
2.97243	1.0004e-05		2.97243	1.01577e-05
2.97437	9.95782e-06		2.97437	1.00087e-05
2.97631	9.88875e-06		2.97631	9.87892e-06
2.97825	9.97505e-06		2.97825	9.85815e-06
2.98019	1.01034e-05		2.98019	9.81651e-06
2.98213	1.01028e-05		2.98213	9.81411e-06
2.98407	9.88615e-06		2.98407	9.83478e-06
2.98601	9.48764e-06		2.98601	9.87647e-06
2.98795	9.07021e-06		2.98795	9.92322e-06
2.98989	8.91417e-06		2.98989	9.93251e-06
2.99183	9.1752e-06		2.99183	1.00638e-05
2.99377	9.64736e-06		2.99377	1.00544e-05
2.99571	9.86365e-06		2.99571	1.00242e-05
2.99765	9.93951e-06		2.99765	9.96885e-06
2.99959	1.00379e-05		2.99959	9.86297e-06
3.00153	1.00708e-05		3.00153	9.71851e-06
3.00347	9.72211e-06		3.00347	9.61895e-06
3.00541	9.96525e-06		3.00541	9.65262e-06
3.00735	1.01338e-05		3.00735	9.72753e-06
3.00929	1.01084e-05		3.00929	9.78703e-06
3.01123	9.93595e-06		3.01123	9.82954e-06
3.01317	9.62423e-06		3.01317	9.85007e-06
3.01511	9.22231e-06		3.01511	9.85633e-06
3.01705	9.13447e-06		3.01705	9.83307e-06
3.01899	9.12588e-06		3.01899	9.87758e-06
3.02093	9.00672e-06		3.02093	9.90855e-06
3.02287	8.91954e-06		3.02287	9.89762e-06
3.02481	9.19967e-06		3.02481	9.90462e-06
3.02675	8.90636e-06		3.02675	9.82601e-06
3.02869	9.13467e-06		3.02869	9.70053e-06
3.03063	9.07912e-06		3.03063	9.6076e-06
3.03257	8.8379e-06		3.03257	9.52419e-06
3.03451	8.74744e-06		3.03451	9.47562e-06
3.03644	9.06119e-06		3.03644	9.51586e-06
3.03838	9.24395e-06		3.03838	9.5271e-06
3.04032	9.96833e-06		3.04032	9.60172e-06
3.04226	1.0213e-05		3.04226	9.62336e-06
3.0442	1.02118e-05		3.0442	9.6007e-06
3.04614	1.01057e-05		3.04614	9.56109e-06
3.04808	9.85412e-06		3.04808	9.53055e-06
3.05002	9.60745e-06		3.05002	9.52733e-06
3.05196	9.63723e-06		3.05196	9.52944e-06
3.0539	9.33542e-06		3.0539	9.57804e-06
3.05584	9.12213e-06		3.05584	9.67523e-06
3.05778	9.08258e-06		3.05778	9.7885e-06
3.05972	9.08021e-06		3.05972	9.88495e-06
3.06166	9.35025e-06		3.06166	1.00048e-05
3.0636	9.52964e-06		3.0636	1.01389e-05
3.06554	9.60159e-06		3.06554	1.01601e-05
3.06748	9.45488e-06		3.06748	1.01721e-05
3.06942	9.29372e-06		3.06942	1.02091e-05
3.07136	9.37015e-06		3.07136	1.02641e-05
3.0733	9.50854e-06		3.0733	1.03728e-05
3.07524	9.53687e-06		3.07524	1.04371e-05
3.07718	9.78503e-06		3.07718	1.05086e-05
3.07912	9.9676e-06		3.07912	1.05854e-05
3.08106	1.02699e-05		3.08106	1.06485e-05
3.083	1.08184e-05		3.083	1.07043e-05
3.08494	1.09876e-05		3.08494	1.08356e-05
3.08688	1.09687e-05		3.08688	1.09251e-05
3.08882	1.1064e-05		3.08882	1.10698e-05
3.09076	1.12202e-05		3.09076	1.11961e-05
3.0927	1.13469e-05		3.0927	1.12956e-05
3.09464	1.13632e-05		3.09464	1.138e-05
3.09658	1.12421e-05		3.09658	1.14363e-05
3.09852	1.11954e-05		3.09852	1.13879e-05
3.10046	1.12816e-05		3.10046	1.13417e-05
3.1024	1.11915e-05		3.1024	1.13267e-05
3.10434	1.11283e-05		3.10434	1.13582e-05
3.10628	1.12387e-05		3.10628	1.14582e-05
3.10822	1.1173e-05		3.10822	1.159e-05
3.11016	1.08247e-05		3.11016	1.16545e-05
3.1121	1.09348e-05		3.1121	1.17319e-05
3.11403	1.10507e-05		3.11403	1.18594e-05
3.11597	1.11172e-05		3.11597	1.20056e-05
3.11791	1.12147e-05		3.11791	1.21301e-05
3.11985	1.1422e-05		3.11985	1.22249e-05
3.12179	1.16732e-05		3.12179	1.24113e-05
3.12373	1.2114e-05		3.12373	1.25313e-05
3.12567	1.25182e-05		3.12567	1.27142e-05
3.12761	1.27509e-05		3.12761	1.29348e-05
3.12955	1.27928e-05		3.12955	1.31324e-05
3.13149	1.27541e-05		3.13149	1.32711e-05
3.13343	1.28545e-05		3.13343	1.34422e-05
3.13537	1.29212e-05		3.13537	1.3527e-05
3.13731	1.31333e-05		3.13731	1.36022e-05
3.13925	1.33745e-05		3.13925	1.36753e-05
3.14119	1.34789e-05		3.14119	1.37382e-05
3.14313	1.33624e-05		3.14313	1.37896e-05
3.14507	1.33228e-05		3.14507	1.3896e-05
3.14701	1.33262e-05		3.14701	1.39995e-05
3.14895	1.34632e-05		3.14895	1.41244e-05
3.15089	1.38106e-05		3.15089	1.43098e-05
3.15283	1.41583e-05		3.15283	1.45466e-05
3.15477	1.41759e-05		3.15477	1.4778e-05
3.15671	1.42063e-05		3.15671	1.494e-05
3.15865	1.41925e-05		3.15865	1.50853e-05
3.16059	1.40057e-05		3.16059	1.50683e-05
3.16253	1.39146e-05		3.16253	1.50191e-05
3.16447	1.39905e-05		3.16447	1.49889e-05
3.16641	1.41164e-05		3.16641	1.49588e-05
3.16835	1.41258e-05		3.16835	1.48929e-05
3.17029	1.46171e-05		3.17029	1.49921e-05
3.17223	1.47609e-05		3.17223	1.50172e-05
3.17417	1.46595e-05		3.17417	1.50184e-05
3.1761	1.44914e-05		3.1761	1.50407e-05
3.17804	1.43651e-05		3.17804	1.50785e-05
3.17998	1.41853e-05		3.17998	1.50331e-05
3.18192	1.40845e-05		3.18192	1.51327e-05
3.18386	1.4335e-05		3.18386	1.51486e-05
3.1858	1.46458e-05		3.1858	1.51841e-05
3.18774	1.48352e-05		3.18774	1.51928e-05
3.18968	1.4985e-05		3.18968	1.51896e-05
3.19162	1.53399e-05		3.19162	1.53372e-05
3.19356	1.55092e-05		3.19356	1.54496e-05
3.1955	1.58106e-05		3.1955	1.55703e-05
3.19744	1.61221e-05		3.19744	1.56774e-05
3.19938	1.62545e-05		3.19938	1.57958e-05
3.20132	1.61017e-05		3.20132	1.59333e-05
3.20326	1.57934e-05		3.20326	1.60072e-05
3.2052	1.55916e-05		3.2052	1.61418e-05
3.20714	1.55176e-05		3.20714	1.62119e-05
3.20908	1.54833e-05		3.20908	1.62617e-05
3.21102	1.53442e-05		3.21102	1.63048e-05
3.21296	1.50707e-05		3.21296	1.63496e-05
3.2149	1.48875e-05		3.2149	1.64189e-05
3.21684	1.51868e-05		3.21684	1.64694e-05
3.21878	1.5501e-05		3.21878	1.65505e-05
3.22072	1.59647e-05		3.22072	1.65839e-05
3.22266	1.62831e-05		3.22266	1.66114e-05
3.2246	1.63039e-05		3.2246	1.6639e-05
3.22653	1.63321e-05		3.22653	1.6558e-05
3.22847	1.62408e-05		3.22847	1.64662e-05
3.23041	1.61542e-05		3.23041	1.63499e-05
3.23235	1.59046e-05		3.23235	1.62093e-05
3.23429	1.56643e-05		3.23429	1.60515e-05
3.23623	1.55509e-05		3.23623	1.58937e-05
3.23817	1.5455e-05		3.23817	1.57572e-05
3.24011	1.52096e-05		3.24011	1.56102e-05
3.24205	1.50113e-05		3.24205	1.54188e-05
3.24399	1.47894e-05		3.24399	1.52319e-05
3.24593	1.4574e-05		3.24593	1.50498e-05
3.24787	1.44129e-05		3.24787	1.48709e-05
3.24981	1.43214e-05		3.24981	1.47034e-05
3.25175	1.41274e-05		3.25175	1.45367e-05
3.25369	1.40236e-05		3.25369	1.43827e-05
3.25563	1.36835e-05		3.25563	1.41826e-05
3.25757	1.32887e-05		3.25757	1.39724e-05
3.25951	1.30005e-05		3.25951	1.37725e-05
3.26145	1.2859e-05		3.26145	1.35745e-05
3.26339	1.29956e-05		3.26339	1.34205e-05
3.26533	1.31079e-05		3.26533	1.33519e-05
3.26727	1.30488e-05		3.26727	1.32712e-05
3.26921	1.28896e-05		3.26921	1.31855e-05
3.27115	1.26397e-05		3.27115	1.30829e-05
3.27308	1.22674e-05		3.27308	1.29374e-05
3.27502	1.19508e-05		3.27502	1.27916e-05
3.27696	1.20072e-05		3.27696	1.26235e-05
3.2789	1.1999e-05		3.2789	1.24427e-05
3.28084	1.19885e-05		3.28084	1.22737e-05
3.28278	1.19202e-05		3.28278	1.20412e-05
3.28472	1.1687e-05		3.28472	1.17429e-05
3.28666	1.10302e-05		3.28666	1.15189e-05
3.2886	1.05124e-05		3.2886	1.12978e-05
3.29054	1.02166e-05		3.29054	1.10991e-05
3.29248	1.01121e-05		3.29248	1.09159e-05
3.29442	1.01087e-05		3.29442	1.07106e-05
3.29636	1.01287e-05		3.29636	1.04729e-05
3.2983	1.02266e-05		3.2983	1.03291e-05
3.30024	9.89615e-06		3.30024	1.01565e-05
3.30218	9.85821e-06		3.30218	9.98691e-06
3.30412	9.67717e-06		3.30412	9.81047e-06
3.30606	9.40112e-06		3.30606	9.61614e-06
3.308	9.26159e-06		3.308	9.41157e-06
3.30994	9.16635e-06		3.30994	9.2483e-06
3.31188	9.06219e-06		3.31188	9.11393e-06
3.31381	8.85148e-06		3.31381	9.03131e-06
3.31575	8.58431e-06		3.31575	8.92249e-06
3.31769	8.39705e-06		3.31769	8.82105e-06
3.31963	8.34498e-06		3.31963	8.76712e-06
3.32157	8.24146e-06		3.32157	8.69864e-06
3.32351	8.3425e-06		3.32351	8.70538e-06
3.32545	8.36511e-06		3.32545	8.75323e-06
3.32739	8.06418e-06		3.32739	8.73761e-06
3.32933	7.81269e-06		3.32933	8.7335e-06
3.33127	7.80339e-06		3.33127	8.68047e-06
3.33321	7.80272e-06		3.33321	8.4953e-06
3.33515	7.90253e-06		3.33515	8.32943e-06
3.33709	8.10289e-06		3.33709	8.26468e-06
3.33903	8.09992e-06		3.33903	8.18783e-06
3.34097	7.9596e-06		3.34097	8.09235e-06
3.34291	7.74132e-06		3.34291	7.9949e-06
3.34485	7.33487e-06		3.34485	7.89495e-06
3.34679	7.20954e-06		3.34679	7.85785e-06
3.34873	6.99527e-06		3.34873	7.79111e-06
3.35067	6.8506e-06		3.35067	7.69425e-06
3.3526	6.91576e-06		3.3526	7.58387e-06
3.35454	7.05758e-06		3.35454	7.46334e-06
3.35648	6.87995e-06		3.35648	7.3219e-06
3.35842	6.7691e-06		3.35842	7.25787e-06
3.36036	6.69637e-06		3.36036	7.19048e-06
3.3623	6.67539e-06		3.3623	7.10313e-06
3.36424	6.66446e-06		3.36424	6.965e-06
3.36618	6.62569e-06		3.36618	6.81472e-06
3.36812	6.57111e-06		3.36812	6.7462e-06
3.37006	6.73739e-06		3.37006	6.67753e-06
3.372	6.43677e-06		3.372	6.54526e-06
3.37394	6.10319e-06		3.37394	6.41768e-06
3.37588	5.70159e-06		3.37588	6.25986e-06
3.37782	5.32118e-06		3.37782	6.11219e-06
3.37976	5.16678e-06		3.37976	6.05542e-06
3.3817	5.02471e-06		3.3817	5.89558e-06
3.38364	5.05918e-06		3.38364	5.70668e-06
3.38558	5.10883e-06		3.38558	5.59104e-06
3.38751	5.12768e-06		3.38751	5.48781e-06
3.38945	5.1322e-06		3.38945	5.3824e-06
3.39139	5.12541e-06		3.39139	5.29165e-06
3.39333	4.91908e-06		3.39333	5.16815e-06
3.39527	4.98355e-06		3.39527	5.04485e-06
3.39721	5.11231e-06		3.39721	4.89586e-06
3.39915	5.2081e-06		3.39915	4.78836e-06
3.40109	5.2153e-06		3.40109	4.73801e-06
3.40303	5.06921e-06		3.40303	4.70977e-06
3.40497	4.55947e-06		3.40497	4.65349e-06
3.40691	4.37282e-06		3.40691	4.57642e-06
3.40885	4.24525e-06		3.40885	4.49637e-06
3.41079	4.14124e-06		3.41079	4.44335e-06
3.41273	4.1293e-06		3.41273	4.41314e-06
3.41467	4.22513e-06		3.41467	4.39686e-06
3.41661	4.13297e-06		3.41661	4.43782e-06
3.41855	4.13862e-06		3.41855	4.39765e-06
3.42048	4.03175e-06		3.42048	4.2765e-06
3.42242	3.90482e-06		3.42242	4.19148e-06
3.42436	3.84498e-06		3.42436	4.15447e-06
3.4263	3.88295e-06		3.4263	4.12508e-06
3.42824	3.94577e-06		3.42824	4.08783e-06
3.43018	4.03107e-06		3.43018	4.07936e-06
3.43212	4.15672e-06		3.43212	4.03093e-06
3.43406	4.09846e-06		3.43406	3.98941e-06
3.436	3.94952e-06		3.436	3.96835e-06
3.43794	3.84952e-06		3.43794	3.96691e-06
3.43988	3.73061e-06		3.43988	3.98766e-06
3.44182	3.70913e-06		3.44182	3.94509e-06
3.44376	3.66669e-06		3.44376	3.91326e-06
3.4457	3.72431e-06		3.4457	3.88807e-06
3.44764	3.83742e-06		3.44764	3.87454e-06
3.44958	3.89611e-06		3.44958	3.8808e-06
3.45151	3.802e-06		3.45151	3.91156e-06
3.45345	3.51417e-06		3.45345	3.9187e-06
3.45539	3.16886e-06		3.45539	3.86308e-06
3.45733	2.9433e-06		3.45733	3.82591e-06
3.45927	2.9041e-06		3.45927	3.78296e-06
3.46121	3.05301e-06		3.46121	3.72549e-06
3.46315	3.31726e-06		3.46315	3.68403e-06
3.46509	3.60754e-06		3.46509	3.69134e-06
3.46703	3.78138e-06		3.46703	3.70419e-06
3.46897	3.91635e-06		3.46897	3.74283e-06
3.47091	3.94133e-06		3.47091	3.75775e-06
3.47285	3.82605e-06		3.47285	3.71529e-06
3.47479	3.62042e-06		3.47479	3.62908e-06
3.47673	3.17924e-06		3.47673	3.53231e-06
3.47867	3.11165e-06		3.47867	3.46145e-06
3.4806	3.12193e-06		3.4806	3.43827e-06
3.48254	3.13364e-06		3.48254	3.39926e-06
3.48448	3.10846e-06		3.48448	3.34426e-06
3.48642	3.02373e-06		3.48642	3.33785e-06
3.48836	2.95873e-06		3.48836	3.284e-06
3.4903	2.88991e-06		3.4903	3.22917e-06
3.49224	2.93002e-06		3.49224	3.23307e-06
3.49418	2.94253e-06		3.49418	3.23248e-06
3.49612	2.88674e-06		3.49612	3.20992e-06
3.49806	2.85487e-06		3.49806	3.2132e-06
3.5	2.95514e-06		3.5	3.30628e-06
3.50194	3.16963e-06		3.50194	3.27856e-06
3.50388	3.33349e-06		3.50388	3.25491e-06
3.50582	3.34276e-06		3.50582	3.24105e-06
3.50776	3.21436e-06		3.50776	3.2271e-06
3.50969	3.04853e-06		3.50969	3.21513e-06
3.51163	2.90268e-06		3.51163	3.26528e-06
3.51357	2.94977e-06		3.51357	3.3307e-06
3.51551	2.87721e-06		3.51551	3.34553e-06
3.51745	2.90175e-06		3.51745	3.29734e-06
3.51939	2.96639e-06		3.51939	3.2234e-06
3.52133	2.91782e-06		3.52133	3.17161e-06
3.52327	3.02159e-06		3.52327	3.1255e-06
3.52521	3.09753e-06		3.52521	3.07011e-06
3.52715	2.91148e-06		3.52715	3.04105e-06
3.52909	2.76325e-06		3.52909	3.03676e-06
3.53103	2.72683e-06		3.53103	3.01203e-06
3.53297	2.75379e-06		3.53297	2.91595e-06
3.5349	2.90154e-06		3.5349	2.74611e-06
3.53684	2.94749e-06		3.53684	2.59699e-06
3.53878	2.83716e-06		3.53878	2.49755e-06
3.54072	2.51306e-06		3.54072	2.4578e-06
3.54266	2.07285e-06		3.54266	2.47801e-06
3.5446	1.69218e-06		3.5446	2.54377e-06
3.54654	1.53299e-06		3.54654	2.62051e-06
3.54848	1.91087e-06		3.54848	2.66034e-06
3.55042	2.0614e-06		3.55042	2.66951e-06
3.55236	2.21059e-06		3.55236	2.64275e-06
3.5543	2.34674e-06		3.5543	2.5971e-06
3.55624	2.35987e-06		3.55624	2.55733e-06
3.55818	2.1816e-06		3.55818	2.54107e-06
3.56012	2.42164e-06		3.56012	2.48592e-06
3.56205	2.47701e-06		3.56205	2.43672e-06
3.56399	2.3378e-06		3.56399	2.39033e-06
3.56593	2.15753e-06		3.56593	2.37357e-06
3.56787	2.01663e-06		3.56787	2.39278e-06
3.56981	1.84342e-06		3.56981	2.44051e-06
3.57175	2.05495e-06		3.57175	2.44667e-06
3.57369	2.13475e-06		3.57369	2.43166e-06
3.57563	2.18567e-06		3.57563	2.41728e-06
3.57757	2.19834e-06		3.57757	2.40331e-06
3.57951	2.20741e-06		3.57951	2.41431e-06
3.58145	2.32222e-06		3.58145	2.49705e-06
3.58339	2.32492e-06		3.58339	2.4721e-06
3.58533	2.09481e-06		3.58533	2.44043e-06
3.58726	1.89955e-06		3.58726	2.45735e-06
3.5892	1.75776e-06		3.5892	2.50165e-06
3.59114	1.67794e-06		3.59114	2.52442e-06
3.59308	1.71194e-06		3.59308	2.48559e-06
3.59502	1.81741e-06		3.59502	2.47693e-06
3.59696	1.80031e-06		3.59696	2.45039e-06
3.5989	1.86675e-06		3.5989	2.41067e-06
3.60084	1.84669e-06		3.60084	2.41741e-06
3.60278	1.82199e-06		3.60278	2.46543e-06
3.60472	2.09921e-06		3.60472	2.4818e-06
3.60666	2.35286e-06		3.60666	2.45302e-06
3.6086	2.09967e-06		3.6086	2.45786e-06
3.61053	2.15914e-06		3.61053	2.42988e-06
3.61247	2.27056e-06		3.61247	2.39962e-06
3.61441	2.31719e-06		3.61441	2.38839e-06
3.61635	2.41628e-06		3.61635	2.38828e-06
3.61829	2.48752e-06		3.61829	2.35664e-06
3.62023	2.51376e-06		3.62023	2.36949e-06
3.62217	2.43537e-06		3.62217	2.37533e-06
3.62411	2.36607e-06		3.62411	2.40738e-06
3.62605	2.32335e-06		3.62605	2.43901e-06
3.62799	2.23667e-06		3.62799	2.40982e-06
3.62993	2.04675e-06		3.62993	2.32726e-06
3.63187	1.71982e-06		3.63187	2.23529e-06
3.6338	1.5406e-06		3.6338	2.13889e-06
3.63574	1.60034e-06		3.63574	2.06976e-06
3.63768	1.73671e-06		3.63768	2.04057e-06
3.63962	1.75834e-06		3.63962	2.04114e-06
3.64156	1.8917e-06		3.64156	2.06502e-06
3.6435	2.04601e-06		3.6435	2.04251e-06
3.64544	2.06918e-06		3.64544	2.09601e-06
3.64738	2.13087e-06		3.64738	2.1124e-06
3.64932	2.22128e-06		3.64932	2.11793e-06
3.65126	2.20036e-06		3.65126	2.18122e-06
3.6532	1.89178e-06		3.6532	2.2575e-06
3.65514	1.75024e-06		3.65514	2.24628e-06
3.65707	1.95269e-06		3.65707	2.27219e-06
3.65901	2.24304e-06		3.65901	2.3292e-06
3.66095	2.53961e-06		3.66095	2.40912e-06
3.66289	2.72712e-06		3.66289	2.44072e-06
3.66483	2.64271e-06		3.66483	2.43154e-06
3.66677	2.195e-06		3.66677	2.33568e-06
3.66871	1.71627e-06		3.66871	2.21464e-06
3.67065	1.21316e-06		3.67065	2.1128e-06
3.67259	9.36365e-07		3.67259	2.04973e-06
3.67453	1.04766e-06		3.67453	2.0261e-06
3.67647	1.37345e-06		3.67647	2.02939e-06
3.6784	1.85968e-06		3.6784	2.06927e-06
3.68034	2.02631e-06		3.68034	2.1308e-06
3.68228	2.05454e-06		3.68228	2.21406e-06
3.68422	1.9523e-06		3.68422	2.28076e-06
3.68616	1.75648e-06		3.68616	2.29877e-06
3.6881	1.63516e-06		3.6881	2.26902e-06
3.69004	1.84977e-06		3.69004	2.21291e-06
3.69198	2.01027e-06		3.69198	2.26912e-06
3.69392	2.08005e-06		3.69392	2.31346e-06
3.69586	2.09159e-06		3.69586	2.32691e-06
3.6978	2.01711e-06		3.6978	2.29215e-06
3.69973	1.80902e-06		3.69973	2.20574e-06
3.70167	1.87801e-06		3.70167	2.13946e-06
3.70361	1.80126e-06		3.70361	2.05832e-06
3.70555	1.88955e-06		3.70555	2.03795e-06
3.70749	1.96109e-06		3.70749	2.02656e-06
3.70943	1.86938e-06		3.70943	1.99443e-06
3.71137	1.65597e-06		3.71137	1.96498e-06
3.71331	1.4933e-06		3.71331	1.94618e-06
3.71525	1.38215e-06		3.71525	1.91579e-06
3.71719	1.3192e-06		3.71719	1.89245e-06
3.71913	1.49872e-06		3.71913	1.90466e-06
3.72106	1.85643e-06		3.72106	1.96591e-06
3.723	2.07769e-06		3.723	2.05342e-06
3.72494	2.02805e-06		3.72494	2.03386e-06
3.72688	1.82872e-06		3.72688	2.02099e-06
3.72882	1.60612e-06		3.72882	2.00248e-06
3.73076	1.47863e-06		3.73076	1.97793e-06
3.7327	1.44531e-06		3.7327	1.96531e-06
3.73464	1.42204e-06		3.73464	1.98288e-06
3.73658	1.41677e-06		3.73658	1.99125e-06
3.73852	1.5156e-06		3.73852	2.00998e-06
3.74045	1.55349e-06		3.74045	1.94864e-06
3.74239	1.58982e-06		3.74239	1.91804e-06
3.74433	1.51023e-06		3.74433	1.92613e-06
3.74627	1.20241e-06		3.74627	1.90748e-06
3.74821	1.0542e-06		3.74821	1.86346e-06
3.75015	9.17447e-07		3.75015	1.93456e-06
3.75209	9.83363e-07		3.75209	1.90917e-06
3.75403	1.059e-06		3.75403	1.8925e-06
3.75597	1.10394e-06		3.75597	1.88141e-06
3.75791	1.15003e-06		3.75791	1.82859e-06
3.75984	1.09838e-06		3.75984	1.79745e-06
3.76178	1.21066e-06		3.76178	1.79158e-06
3.76372	1.39121e-06		3.76372	1.781e-06
3.76566	1.463e-06		3.76566	1.76108e-06
3.7676	1.48758e-06		3.7676	1.71902e-06
3.76954	1.52904e-06		3.76954	1.66074e-06
3.77148	1.34381e-06		3.77148	1.64549e-06
3.77342	1.09048e-06		3.77342	1.60752e-06
3.77536	9.78592e-07		3.77536	1.49996e-06
3.7773	8.64155e-07		3.7773	1.44293e-06
3.77923	9.29753e-07		3.77923	1.40695e-06
3.78117	1.21512e-06		3.78117	1.35052e-06
3.78311	1.1997e-06		3.78311	1.3491e-06
3.78505	1.25196e-06		3.78505	1.38993e-06
3.78699	1.21494e-06		3.78699	1.43348e-06
3.78893	1.15964e-06		3.78893	1.48728e-06
3.79087	1.14969e-06		3.79087	1.51904e-06
3.79281	1.20528e-06		3.79281	1.52693e-06
3.79475	1.2797e-06		3.79475	1.57887e-06
3.79669	1.34163e-06		3.79669	1.58911e-06
3.79862	1.26501e-06		3.79862	1.58358e-06
3.80056	1.23554e-06		3.80056	1.58243e-06
3.8025	1.17096e-06		3.8025	1.58476e-06
3.80444	1.07255e-06		3.80444	1.59773e-06
3.80638	1.16502e-06		3.80638	1.64605e-06
3.80832	1.43896e-06		3.80832	1.71542e-06
3.81026	1.49932e-06		3.81026	1.71722e-06
3.8122	1.69293e-06		3.8122	1.69495e-06
3.81414	1.83892e-06		3.81414	1.669e-06
3.81607	1.76911e-06		3.81607	1.63876e-06
3.81801	1.54241e-06		3.81801	1.60798e-06
3.81995	1.26564e-06		3.81995	1.60107e-06
3.82189	1.13151e-06		3.82189	1.62343e-06
3.82383	1.1555e-06		3.82383	1.64652e-06
3.82577	1.32425e-06		3.82577	1.64355e-06
3.82771	1.59917e-06		3.82771	1.61057e-06
3.82965	1.89666e-06		3.82965	1.56981e-06
3.83159	1.91427e-06		3.83159	1.5527e-06
3.83353	1.86222e-06		3.83353	1.58029e-06
3.83546	1.63316e-06		3.83546	1.57696e-06
3.8374	1.4083e-06		3.8374	1.54598e-06
3.83934	1.21228e-06		3.83934	1.5009e-06
3.84128	9.46171e-07		3.84128	1.45179e-06
3.84322	8.95697e-07		3.84322	1.40498e-06
3.84516	7.20111e-07		3.84516	1.37547e-06
3.8471	7.29059e-07		3.8471	1.35756e-06
3.84904	7.79307e-07		3.84904	1.33038e-06
3.85098	8.80319e-07		3.85098	1.30393e-06
3.85291	1.1243e-06		3.85291	1.29598e-06
3.85485	1.2463e-06		3.85485	1.24594e-06
3.85679	1.29838e-06		3.85679	1.2367e-06
3.85873	1.16063e-06		3.85873	1.20767e-06
3.86067	1.03042e-06		3.86067	1.1976e-06
3.86261	9.78121e-07		3.86261	1.19753e-06
3.86455	9.72946e-07		3.86455	1.17703e-06
3.86649	1.0332e-06		3.86649	1.16544e-06
3.86843	9.37469e-07		3.86843	1.21483e-06
3.87036	8.22865e-07		3.87036	1.24452e-06
3.8723	7.53619e-07		3.8723	1.27944e-06
3.87424	7.58592e-07		3.87424	1.31157e-06
3.87618	7.94984e-07		3.87618	1.32392e-06
3.87812	6.87963e-07		3.87812	1.33798e-06
3.88006	6.81785e-07		3.88006	1.34422e-06
3.882	5.62685e-07		3.882	1.39175e-06
3.88394	5.78192e-07		3.88394	1.40327e-06
3.88588	7.52952e-07		3.88588	1.38279e-06
3.88781	9.69522e-07		3.88781	1.35493e-06
3.88975	1.08556e-06		3.88975	1.28969e-06
3.89169	1.36627e-06		3.89169	1.2508e-06
3.89363	1.32444e-06		3.89363	1.19009e-06
3.89557	1.13411e-06		3.89557	1.18411e-06
3.89751	9.76844e-07		3.89751	1.20603e-06
3.89945	9.21431e-07		3.89945	1.21737e-06
3.90139	8.34152e-07		3.90139	1.24456e-06
3.90332	8.449e-07		3.90332	1.23665e-06
3.90526	1.0418e-06		3.90526	1.26383e-06
3.9072	1.11467e-06		3.9072	1.30457e-06
3.90914	1.18535e-06		3.90914	1.35049e-06
3.91108	1.33412e-06		3.91108	1.39654e-06
3.91302	1.30866e-06		3.91302	1.40416e-06
3.91496	1.32046e-06		3.91496	1.36149e-06
3.9169	1.18461e-06		3.9169	1.32491e-06
3.91884	1.02326e-06		3.91884	1.30704e-06
3.92077	9.1884e-07		3.92077	1.29606e-06
3.92271	9.08977e-07		3.92271	1.26441e-06
3.92465	9.74835e-07		3.92465	1.18713e-06
3.92659	1.01204e-06		3.92659	1.18428e-06
3.92853	1.09656e-06		3.92853	1.23452e-06
3.93047	1.11261e-06		3.93047	1.27757e-06
3.93241	9.09518e-07		3.93241	1.30738e-06
3.93435	5.76935e-07		3.93435	1.31855e-06
3.93628	4.5623e-07		3.93628	1.29792e-06
3.93822	6.03923e-07		3.93822	1.28264e-06
3.94016	6.45148e-07		3.94016	1.27293e-06
3.9421	8.4809e-07		3.9421	1.27837e-06
3.94404	1.05967e-06		3.94404	1.26529e-06
3.94598	1.16894e-06		3.94598	1.22802e-06
3.94792	1.19999e-06		3.94792	1.2031e-06
3.94986	1.17227e-06		3.94986	1.25785e-06
3.95179	1.46213e-06		3.95179	1.27064e-06
3.95373	1.60039e-06		3.95373	1.24596e-06
3.95567	1.67492e-06		3.95567	1.20971e-06
3.95761	1.6525e-06		3.95761	1.17846e-06
3.95955	1.3991e-06		3.95955	1.15596e-06
3.96149	1.14769e-06		3.96149	1.14793e-06
3.96343	9.90802e-07		3.96343	1.18513e-06
3.96537	9.90114e-07		3.96537	1.19955e-06
3.9673	1.05868e-06		3.9673	1.22331e-06
3.96924	1.04792e-06		3.96924	1.26082e-06
3.97118	8.76808e-07		3.97118	1.29496e-06
3.97312	8.21237e-07		3.97312	1.34276e-06
3.97506	7.82672e-07		3.97506	1.37386e-06
3.977	8.10617e-07		3.977	1.36843e-06
3.97894	9.49534e-07		3.97894	1.35685e-06
3.98088	1.10132e-06		3.98088	1.35048e-06
3.98281	1.16019e-06		3.98281	1.3581e-06
3.98475	1.28032e-06		3.98475	1.43148e-06
3.98669	1.12953e-06		3.98669	1.48059e-06
3.98863	1.05472e-06		3.98863	1.49267e-06
3.99057	1.04972e-06		3.99057	1.48649e-06
3.99251	1.0398e-06		3.99251	1.46305e-06
3.99445	9.61819e-07		3.99445	1.43925e-06
3.99639	8.56515e-07		3.99639	1.49967e-06
3.99832	9.07492e-07		3.99832	1.56752e-06
4.00026	8.53405e-07		4.00026	1.55727e-06
4.0022	8.34083e-07		4.0022	1.5175e-06
4.00414	8.51434e-07		4.00414	1.49356e-06
4.00608	8.85789e-07		4.00608	1.49208e-06
4.00802	1.0236e-06		4.00802	1.45047e-06
4.00996	1.2044e-06		4.00996	1.49931e-06
4.0119	1.22518e-06		4.0119	1.48998e-06
4.01383	1.46353e-06		4.01383	1.5184e-06
4.01577	1.68151e-06		4.01577	1.57495e-06
4.01771	1.66863e-06		4.01771	1.62658e-06
4.01965	1.70996e-06		4.01965	1.6782e-06
4.02159	1.49102e-06		4.02159	1.67327e-06
4.02353	1.27663e-06		4.02353	1.64422e-06
4.02547	1.13384e-06		4.02547	1.64512e-06
4.0274	1.08028e-06		4.0274	1.6273e-06
4.02934	1.12143e-06		4.02934	1.57704e-06
4.03128	1.25758e-06		4.03128	1.57839e-06
4.03322	1.27135e-06		4.03322	1.57064e-06
4.03516	1.36174e-06		4.03516	1.58735e-06
4.0371	1.39688e-06		4.0371	1.60698e-06
4.03904	1.34918e-06		4.03904	1.59879e-06
4.04098	1.24e-06		4.04098	1.55892e-06
4.04291	1.12634e-06		4.04291	1.52014e-06
4.04485	1.19825e-06		4.04485	1.48919e-06
4.04679	1.24132e-06		4.04679	1.47841e-06
4.04873	1.26424e-06		4.04873	1.48454e-06
4.05067	1.31296e-06		4.05067	1.52354e-06
4.05261	1.37455e-06		4.05261	1.5752e-06
4.05455	1.36613e-06		4.05455	1.586e-06
4.05648	1.24044e-06		4.05648	1.58246e-06
4.05842	1.25452e-06		4.05842	1.51718e-06
4.06036	1.37085e-06		4.06036	1.48785e-06
4.0623	1.51246e-06		4.0623	1.46765e-06
4.06424	1.64045e-06		4.06424	1.44084e-06
4.06618	1.73029e-06		4.06618	1.41747e-06
4.06812	1.53849e-06		4.06812	1.36336e-06
4.07005	1.408e-06		4.07005	1.26047e-06
4.07199	1.22313e-06		4.07199	1.19906e-06
4.07393	1.06745e-06		4.07393	1.18373e-06
4.07587	9.48959e-07		4.07587	1.21227e-06
4.07781	8.31907e-07		4.07781	1.27858e-06
4.07975	8.86429e-07		4.07975	1.34344e-06
4.08169	8.90427e-07		4.08169	1.36924e-06
4.08363	8.74106e-07		4.08363	1.388e-06
4.08556	8.84076e-07		4.08556	1.40868e-06
4.0875	8.61905e-07		4.0875	1.42505e-06
4.08944	7.70311e-07		4.08944	1.42526e-06
4.09138	9.2746e-07		4.09138	1.41135e-06
4.09332	8.3729e-07		4.09332	1.37973e-06
4.09526	8.20813e-07		4.09526	1.32496e-06
4.0972	8.4234e-07		4.0972	1.26648e-06
4.09913	8.30054e-07		4.09913	1.24191e-06
4.10107	7.74072e-07		4.10107	1.27253e-06
4.10301	8.61505e-07		4.10301	1.30777e-06
4.10495	8.54692e-07		4.10495	1.38113e-06
4.10689	8.66806e-07		4.10689	1.4025e-06
4.10883	8.58897e-07		4.10883	1.38699e-06
4.11077	8.95104e-07		4.11077	1.35391e-06
4.1127	1.0044e-06		4.1127	1.31737e-06
4.11464	9.97112e-07		4.11464	1.27934e-06
4.11658	9.48438e-07		4.11658	1.31557e-06
4.11852	6.66023e-07		4.11852	1.36556e-06
4.12046	5.42061e-07		4.12046	1.38997e-06
4.1224	6.32671e-07		4.1224	1.41255e-06
4.12434	8.45418e-07		4.12434	1.44832e-06
4.12627	1.11088e-06		4.12627	1.42259e-06
4.12821	1.33181e-06		4.12821	1.4733e-06
4.13015	1.45008e-06		4.13015	1.50045e-06
4.13209	1.47371e-06		4.13209	1.55083e-06
4.13403	1.45768e-06		4.13403	1.59617e-06
4.13597	1.39929e-06		4.13597	1.60619e-06
4.1379	1.18987e-06		4.1379	1.59969e-06
4.13984	1.2252e-06		4.13984	1.61754e-06
4.14178	1.20903e-06		4.14178	1.61923e-06
4.14372	1.34698e-06		4.14372	1.65687e-06
4.14566	1.57582e-06		4.14566	1.73641e-06
4.1476	1.71853e-06		4.1476	1.81855e-06
4.14954	1.60543e-06		4.14954	1.83435e-06
4.15147	1.49838e-06		4.15147	1.86283e-06
4.15341	1.34708e-06		4.15341	1.82715e-06
4.15535	1.26372e-06		4.15535	1.7708e-06
4.15729	1.36884e-06		4.15729	1.71806e-06
4.15923	1.60973e-06		4.15923	1.67179e-06
4.16117	1.75672e-06		4.16117	1.61481e-06
4.16311	1.94075e-06		4.16311	1.54358e-06
4.16504	1.87762e-06		4.16504	1.59155e-06
4.16698	1.68248e-06		4.16698	1.67616e-06
4.16892	1.41731e-06		4.16892	1.75645e-06
4.17086	1.15852e-06		4.17086	1.8081e-06
4.1728	1.0102e-06		4.1728	1.82174e-06
4.17474	1.16582e-06		4.17474	1.80353e-06
4.17667	1.29204e-06		4.17667	1.82522e-06
4.17861	1.41759e-06		4.17861	1.82668e-06
4.18055	1.49778e-06		4.18055	1.81838e-06
4.18249	1.50557e-06		4.18249	1.81589e-06
4.18443	1.42932e-06		4.18443	1.82024e-06
4.18637	1.17046e-06		4.18637	1.78926e-06
4.18831	1.03763e-06		4.18831	1.86978e-06
4.19024	1.1202e-06		4.19024	1.90479e-06
4.19218	1.3445e-06		4.19218	1.91718e-06
4.19412	1.61215e-06		4.19412	1.94164e-06
4.19606	1.83829e-06		4.19606	1.98646e-06
4.198	1.97484e-06		4.198	1.98846e-06
4.19994	1.85182e-06		4.19994	1.9832e-06
4.20187	1.78131e-06		4.20187	1.97999e-06
4.20381	1.66203e-06		4.20381	1.93232e-06
4.20575	1.57793e-06		4.20575	1.87277e-06
4.20769	1.65196e-06		4.20769	1.86183e-06
4.20963	1.63092e-06		4.20963	1.85874e-06
4.21157	1.55837e-06		4.21157	1.84251e-06
4.21351	1.51466e-06		4.21351	1.86792e-06
4.21544	1.56629e-06		4.21544	1.87629e-06
4.21738	1.66161e-06		4.21738	1.85882e-06
4.21932	1.72721e-06		4.21932	1.84411e-06
4.22126	1.82393e-06		4.22126	1.86571e-06
4.2232	1.80407e-06		4.2232	1.84327e-06
4.22514	1.79176e-06		4.22514	1.87488e-06
4.22707	1.76087e-06		4.22707	1.92786e-06
4.22901	1.73323e-06		4.22901	1.97004e-06
4.23095	1.73297e-06		4.23095	1.98929e-06
4.23289	1.72955e-06		4.23289	2.01098e-06
4.23483	1.83729e-06		4.23483	1.98958e-06
4.23677	1.91678e-06		4.23677	1.98036e-06
4.2387	2.01633e-06		4.2387	1.98634e-06
4.24064	2.09193e-06		4.24064	2.00172e-06
4.24258	2.12912e-06		4.24258	2.01929e-06
4.24452	2.22766e-06		4.24452	2.02838e-06
4.24646	2.15445e-06		4.24646	2.04957e-06
4.2484	2.16724e-06		4.2484	2.05873e-06
4.25034	2.27599e-06		4.25034	2.04379e-06
4.25227	2.28757e-06		4.25227	2.02176e-06
4.25421	2.20587e-06		4.25421	2.00877e-06
4.25615	2.40816e-06		4.25615	2.00161e-06
4.25809	2.1285e-06		4.25809	2.00818e-06
4.26003	2.06681e-06		4.26003	2.03894e-06
4.26197	2.03653e-06		4.26197	2.09764e-06
4.2639	1.95295e-06		4.2639	2.12581e-06
4.26584	1.78888e-06		4.26584	2.092e-06
4.26778	1.57209e-06		4.26778	2.02967e-06
4.26972	1.50965e-06		4.26972	1.9624e-06
4.27166	1.46558e-06		4.27166	1.93384e-06
4.2736	1.475e-06		4.2736	1.94975e-06
4.27553	1.56199e-06		4.27553	1.99324e-06
4.27747	1.67812e-06		4.27747	2.03528e-06
4.27941	1.72598e-06		4.27941	2.04885e-06
4.28135	1.86741e-06		4.28135	2.06449e-06
4.28329	2.03313e-06		4.28329	2.05996e-06
4.28523	2.1826e-06		4.28523	2.04173e-06
4.28716	2.30622e-06		4.28716	2.04713e-06
4.2891	2.35427e-06		4.2891	2.07484e-06
4.29104	2.26057e-06		4.29104	2.09295e-06
4.29298	2.12427e-06		4.29298	2.17358e-06
4.29492	2.04835e-06		4.29492	2.24074e-06
4.29686	2.06329e-06		4.29686	2.26818e-06
4.29879	2.08523e-06		4.29879	2.30529e-06
4.30073	2.13042e-06		4.30073	2.33791e-06
4.30267	2.27007e-06		4.30267	2.31563e-06
4.30461	2.32602e-06		4.30461	2.33867e-06
4.30655	2.40294e-06		4.30655	2.4041e-06
4.30849	2.54044e-06		4.30849	2.46844e-06
4.31042	2.59424e-06		4.31042	2.54003e-06
4.31236	2.52005e-06		4.31236	2.61253e-06
4.3143	2.38823e-06		4.3143	2.67431e-06
4.31624	2.33327e-06		4.31624	2.75275e-06
4.31818	2.40871e-06		4.31818	2.81283e-06
4.32011	2.52492e-06		4.32011	2.8459e-06
4.32205	2.45556e-06		4.32205	2.86178e-06
4.32399	2.28524e-06		4.32399	2.86697e-06
4.32593	2.22589e-06		4.32593	2.86752e-06
4.32787	2.20913e-06		4.32787	2.87933e-06
4.32981	2.58796e-06		4.32981	2.93165e-06
4.33174	2.92501e-06		4.33174	2.98647e-06
4.33368	3.08766e-06		4.33368	3.05085e-06
4.33562	3.10333e-06		4.33562	3.11744e-06
4.33756	3.04435e-06		4.33756	3.17486e-06
4.3395	2.87233e-06		4.3395	3.22526e-06
4.34144	2.71841e-06		4.34144	3.2623e-06
4.34337	2.7747e-06		4.34337	3.28797e-06
4.34531	2.8061e-06		4.34531	3.29184e-06
4.34725	2.82658e-06		4.34725	3.29268e-06
4.34919	2.93787e-06		4.34919	3.30029e-06
4.35113	3.14565e-06		4.35113	3.27676e-06
4.35307	3.38842e-06		4.35307	3.31484e-06
4.355	3.5204e-06		4.355	3.38499e-06
4.35694	3.61456e-06		4.35694	3.44088e-06
4.35888	3.68699e-06		4.35888	3.49927e-06
4.36082	3.68523e-06		4.36082	3.57933e-06
4.36276	3.49868e-06		4.36276	3.65751e-06
4.36469	3.48925e-06		4.36469	3.75346e-06
4.36663	3.55314e-06		4.36663	3.7668e-06
4.36857	3.67173e-06		4.36857	3.77111e-06
4.37051	3.81307e-06		4.37051	3.76385e-06
4.37245	3.87188e-06		4.37245	3.75603e-06
4.37439	3.68373e-06		4.37439	3.80992e-06
4.37632	3.67459e-06		4.37632	3.8636e-06
4.37826	3.57474e-06		4.37826	3.92512e-06
4.3802	3.51808e-06		4.3802	3.96596e-06
4.38214	3.55571e-06		4.38214	4.01117e-06
4.38408	3.68016e-06		4.38408	4.08167e-06
4.38601	3.84413e-06		4.38601	4.17037e-06
4.38795	4.07535e-06		4.38795	4.25868e-06
4.38989	4.20519e-06		4.38989	4.34548e-06
4.39183	4.38278e-06		4.39183	4.41477e-06
4.39377	4.56889e-06		4.39377	4.48973e-06
4.39571	4.69448e-06		4.39571	4.57453e-06
4.39764	4.72716e-06		4.39764	4.65073e-06
4.39958	4.76616e-06		4.39958	4.77677e-06
4.40152	4.67325e-06		4.40152	4.87021e-06
4.40346	4.64146e-06		4.40346	4.96467e-06
4.4054	4.5605e-06		4.4054	5.05042e-06
4.40733	4.46371e-06		4.40733	5.13633e-06
4.40927	4.53257e-06		4.40927	5.25023e-06
4.41121	4.70364e-06		4.41121	5.38675e-06
4.41315	4.99832e-06		4.41315	5.4754e-06
4.41509	5.29761e-06		4.41509	5.53806e-06
4.41703	5.55994e-06		4.41703	5.58225e-06
4.41896	5.71978e-06		4.41896	5.63345e-06
4.4209	5.71674e-06		4.4209	5.71478e-06
4.42284	5.61185e-06		4.42284	5.77118e-06
4.42478	5.38342e-06		4.42478	5.89198e-06
4.42672	5.13311e-06		4.42672	5.97651e-06
4.42865	5.09955e-06		4.42865	6.03468e-06
4.43059	5.26289e-06		4.43059	6.10464e-06
4.43253	5.44321e-06		4.43253	6.22018e-06
4.43447	5.62525e-06		4.43447	6.36007e-06
4.43641	5.79856e-06		4.43641	6.51076e-06
4.43835	6.13751e-06		4.43835	6.60886e-06
4.44028	6.52414e-06		4.44028	6.71766e-06
4.44222	6.78841e-06		4.44222	6.83688e-06
4.44416	6.84571e-06		4.44416	6.9325e-06
4.4461	6.89329e-06		4.4461	7.00928e-06
4.44804	6.80379e-06		4.44804	7.10305e-06
4.44997	6.82981e-06		4.44997	7.2074e-06
4.45191	6.99333e-06		4.45191	7.32083e-06
4.45385	7.21923e-06		4.45385	7.45735e-06
4.45579	7.44793e-06		4.45579	7.60444e-06
4.45773	7.7712e-06		4.45773	7.66933e-06
4.45966	7.94742e-06		4.45966	7.75847e-06
4.4616	8.3087e-06		4.4616	7.85365e-06
4.46354	8.54317e-06		4.46354	7.99612e-06
4.46548	8.59664e-06		4.46548	8.1764e-06
4.46742	8.54658e-06		4.46742	8.35781e-06
4.46935	8.466e-06		4.46935	8.50255e-06
4.47129	8.24932e-06		4.47129	8.65436e-06
4.47323	8.10937e-06		4.47323	8.68259e-06
4.47517	7.97019e-06		4.47517	8.72091e-06
4.47711	8.01183e-06		4.47711	8.7899e-06
4.47904	8.2827e-06		4.47904	8.86184e-06
4.48098	8.46666e-06		4.48098	8.91066e-06
4.48292	8.87017e-06		4.48292	9.01738e-06
4.48486	9.30677e-06		4.48486	9.09656e-06
4.4868	9.42925e-06		4.4868	9.1648e-06
4.48874	9.33808e-06		4.48874	9.24909e-06
4.49067	9.18685e-06		4.49067	9.33726e-06
4.49261	8.99087e-06		4.49261	9.36564e-06
4.49455	8.90218e-06		4.49455	9.39224e-06
4.49649	9.21139e-06		4.49649	9.43655e-06
4.49843	9.37804e-06		4.49843	9.41399e-06
4.50036	9.42821e-06		4.50036	9.39476e-06
4.5023	9.46779e-06		4.5023	9.4225e-06
4.50424	9.52225e-06		4.50424	9.45771e-06
4.50618	9.72612e-06		4.50618	9.50545e-06
4.50812	9.87669e-06		4.50812	9.62828e-06
4.51005	9.95989e-06		4.51005	9.73946e-06
4.51199	1.00368e-05		4.51199	9.83054e-06
4.51393	1.00836e-05		4.51393	9.89695e-06
4.51587	1.00258e-05		4.51587	9.92869e-06
4.51781	1.02023e-05		4.51781	9.96302e-06
4.51974	1.03568e-05		4.51974	9.9906e-06
4.52168	1.03948e-05		4.52168	1.00248e-05
4.52362	1.03554e-05		4.52362	1.00729e-05
4.52556	1.03283e-05		4.52556	1.01161e-05
4.5275	1.03557e-05		4.5275	1.0125e-05
4.52943	1.01094e-05		4.52943	1.01305e-05
4.53137	1.00852e-05		4.53137	1.01473e-05
4.53331	1.01284e-05		4.53331	1.02317e-05
4.53525	1.01892e-05		4.53525	1.03282e-05
4.53719	1.02141e-05		4.53719	1.03965e-05
4.53912	1.01643e-05		4.53912	1.04267e-05
4.54106	1.00957e-05		4.54106	1.04237e-05
4.543	9.98205e-06		4.543	1.03721e-05
4.54494	1.00054e-05		4.54494	1.03358e-05
4.54688	9.99478e-06		4.54688	1.03104e-05
4.54881	9.91744e-06		4.54881	1.02731e-05
4.55075	9.82747e-06		4.55075	1.02048e-05
4.55269	9.65539e-06		4.55269	1.01257e-05
4.55463	9.44834e-06		4.55463	1.00847e-05
4.55657	9.41537e-06		4.55657	1.00674e-05
4.5585	9.51725e-06		4.5585	1.00713e-05
4.56044	9.62361e-06		4.56044	1.00622e-05
4.56238	9.65625e-06		4.56238	1.00064e-05
4.56432	9.79348e-06		4.56432	9.92125e-06
4.56625	9.73063e-06		4.56625	9.86674e-06
4.56819	9.64345e-06		4.56819	9.78875e-06
4.57013	9.50501e-06		4.57013	9.71943e-06
4.57207	9.33431e-06		4.57207	9.66402e-06
4.57401	9.18573e-06		4.57401	9.61089e-06
4.57594	9.12927e-06		4.57594	9.54696e-06
4.57788	9.25513e-06		4.57788	9.53081e-06
4.57982	9.45387e-06		4.57982	9.52126e-06
4.58176	9.69672e-06		4.58176	9.5112e-06
4.5837	9.85115e-06		4.5837	9.48441e-06
4.58563	9.77783e-06		4.58563	9.42403e-06
4.58757	9.42318e-06		4.58757	9.32145e-06
4.58951	9.04201e-06		4.58951	9.22872e-06
4.59145	8.99462e-06		4.59145	9.08307e-06
4.59339	8.98796e-06		4.59339	8.96593e-06
4.59532	8.8983e-06		4.59532	8.87343e-06
4.59726	8.69624e-06		4.59726	8.78059e-06
4.5992	8.40845e-06		4.5992	8.68336e-06
4.60114	8.16199e-06		4.60114	8.61536e-06
4.60307	7.98303e-06		4.60307	8.54063e-06
4.60501	7.98783e-06		4.60501	8.43265e-06
4.60695	8.00787e-06		4.60695	8.32646e-06
4.60889	7.91545e-06		4.60889	8.23816e-06
4.61083	7.76789e-06		4.61083	8.13633e-06
4.61276	7.60433e-06		4.61276	8.05919e-06
4.6147	7.14911e-06		4.6147	7.97709e-06
4.61664	7.12796e-06		4.61664	7.89352e-06
4.61858	7.15419e-06		4.61858	7.80358e-06
4.62052	7.04141e-06		4.62052	7.7097e-06
4.62245	7.12637e-06		4.62245	7.61698e-06
4.62439	7.28334e-06		4.62439	7.45452e-06
4.62633	7.07198e-06		4.62633	7.33095e-06
4.62827	6.86019e-06		4.62827	7.2136e-06
4.6302	6.67513e-06		4.6302	7.09907e-06
4.63214	6.51173e-06		4.63214	7.01421e-06
4.63408	6.38039e-06		4.63408	6.98294e-06
4.63602	6.19276e-06		4.63602	6.85375e-06
4.63796	6.12706e-06		4.63796	6.70059e-06
4.63989	6.01718e-06		4.63989	6.58555e-06
4.64183	5.94529e-06		4.64183	6.49577e-06
4.64377	5.9746e-06		4.64377	6.40414e-06
4.64571	6.06051e-06		4.64571	6.29538e-06
4.64765	5.88553e-06		4.64765	6.21903e-06
4.64958	5.84538e-06		4.64958	6.18016e-06
4.65152	5.70748e-06		4.65152	6.09028e-06
4.65346	5.51242e-06		4.65346	5.99568e-06
4.6554	5.35921e-06		4.6554	5.92319e-06
4.65733	5.32505e-06		4.65733	5.85676e-06
4.65927	5.33905e-06		4.65927	5.72313e-06
4.66121	5.42946e-06		4.66121	5.65218e-06
4.66315	5.47106e-06		4.66315	5.6096e-06
4.66509	5.44456e-06		4.66509	5.54523e-06
4.66702	5.27943e-06		4.66702	5.46649e-06
4.66896	4.96867e-06		4.66896	5.39967e-06
4.6709	4.81519e-06		4.6709	5.30273e-06
4.67284	4.78801e-06		4.67284	5.20602e-06
4.67477	4.80994e-06		4.67477	5.16137e-06
4.67671	4.78762e-06		4.67671	5.10519e-06
4.67865	4.7616e-06		4.67865	5.03545e-06
4.68059	4.79102e-06		4.68059	4.97781e-06
4.68253	4.78135e-06		4.68253	4.92641e-06
4.68446	4.54899e-06		4.68446	4.84525e-06
4.6864	4.41351e-06		4.6864	4.75174e-06
4.68834	4.33199e-06		4.68834	4.63062e-06
4.69028	4.23758e-06		4.69028	4.51031e-06
4.69221	4.11603e-06		4.69221	4.41109e-06
4.69415	4.07598e-06		4.69415	4.29101e-06
4.69609	4.05747e-06		4.69609	4.20113e-06
4.69803	4.19785e-06		4.69803	4.10651e-06
4.69997	4.37608e-06		4.69997	4.01671e-06
4.7019	4.43032e-06		4.7019	3.93637e-06
4.70384	4.2839e-06		4.70384	3.87144e-06
4.70578	4.03588e-06		4.70578	3.83169e-06
4.70772	3.6297e-06		4.70772	3.76182e-06
4.70965	3.4036e-06		4.70965	3.72056e-06
4.71159	3.32902e-06		4.71159	3.67114e-06
4.71353	3.34009e-06		4.71353	3.62258e-06
4.71547	3.33552e-06		4.71547	3.58879e-06
4.7174	3.20434e-06		4.7174	3.56652e-06
4.71934	3.07844e-06		4.71934	3.56328e-06
4.72128	2.86604e-06		4.72128	3.51572e-06
4.72322	2.76952e-06		4.72322	3.47487e-06
4.72516	2.75027e-06		4.72516	3.44964e-06
4.72709	2.78096e-06		4.72709	3.42029e-06
4.72903	2.91871e-06		4.72903	3.35286e-06
4.73097	2.98483e-06		4.73097	3.28312e-06
4.73291	2.91051e-06		4.73291	3.20646e-06
4.73484	2.91355e-06		4.73484	3.18408e-06
4.73678	2.93839e-06		4.73678	3.1793e-06
4.73872	2.95015e-06		4.73872	3.16598e-06
4.74066	2.98824e-06		4.74066	3.15065e-06
4.74259	2.91946e-06		4.74259	3.08206e-06
4.74453	2.90616e-06		4.74453	3.01734e-06
4.74647	2.89423e-06		4.74647	2.99933e-06
4.74841	2.83813e-06		4.74841	3.00323e-06
4.75035	2.74276e-06		4.75035	2.99495e-06
4.75228	2.68736e-06		4.75228	2.96493e-06
4.75422	2.91335e-06		4.75422	3.01792e-06
4.75616	2.8632e-06		4.75616	2.99748e-06
4.7581	2.79208e-06		4.7581	3.01587e-06
4.76003	2.68608e-06		4.76003	3.03363e-06
4.76197	2.54081e-06		4.76197	3.01875e-06
4.76391	2.39495e-06		4.76391	2.97461e-06
4.76585	2.30744e-06		4.76585	2.93963e-06
4.76778	2.47551e-06		4.76778	2.89637e-06
4.76972	2.69216e-06		4.76972	2.84871e-06
4.77166	2.71158e-06		4.77166	2.79155e-06
4.7736	2.57678e-06		4.7736	2.73038e-06
4.77553	2.48104e-06		4.77553	2.67984e-06
4.77747	2.36047e-06		4.77747	2.65831e-06
4.77941	2.44907e-06		4.77941	2.70065e-06
4.78135	2.5738e-06		4.78135	2.75055e-06
4.78329	2.59027e-06		4.78329	2.73739e-06
4.78522	2.50653e-06		4.78522	2.70017e-06
4.78716	2.41687e-06		4.78716	2.69802e-06
4.7891	2.37366e-06		4.7891	2.64053e-06
4.79104	2.33646e-06		4.79104	2.64885e-06
4.79297	2.39526e-06		4.79297	2.65829e-06
4.79491	2.49486e-06		4.79491	2.65477e-06
4.79685	2.56557e-06		4.79685	2.62333e-06
4.79879	2.55576e-06		4.79879	2.56134e-06
4.80072	2.46431e-06		4.80072	2.49674e-06
4.80266	2.33038e-06		4.80266	2.46715e-06
4.8046	2.19754e-06		4.8046	2.48203e-06
4.80654	2.17068e-06		4.80654	2.51705e-06
4.80847	2.21768e-06		4.80847	2.52787e-06
4.81041	2.24229e-06		4.81041	2.49469e-06
4.81235	2.16087e-06		4.81235	2.46232e-06
4.81429	2.02442e-06		4.81429	2.43477e-06
4.81622	1.95619e-06		4.81622	2.43912e-06
4.81816	1.99778e-06		4.81816	2.47331e-06
4.8201	2.09493e-06		4.8201	2.50027e-06
4.82204	2.19214e-06		4.82204	2.4889e-06
4.82397	2.29718e-06		4.82397	2.44591e-06
4.82591	2.34861e-06		4.82591	2.44863e-06
4.82785	2.33101e-06		4.82785	2.42399e-06
4.82979	2.30075e-06		4.82979	2.45001e-06
4.83172	2.30022e-06		4.83172	2.48344e-06
4.83366	2.32791e-06		4.83366	2.4801e-06
4.8356	2.32366e-06		4.8356	2.45551e-06
4.83754	2.19542e-06		4.83754	2.42794e-06
4.83947	2.21628e-06		4.83947	2.40363e-06
4.84141	2.21224e-06		4.84141	2.37233e-06
4.84335	2.18598e-06		4.84335	2.36855e-06
4.84529	2.17787e-06		4.84529	2.38455e-06
4.84722	2.20914e-06		4.84722	2.35836e-06
4.84916	2.24139e-06		4.84916	2.35306e-06
4.8511	2.3312e-06		4.8511	2.36905e-06
4.85304	2.38332e-06		4.85304	2.36447e-06
4.85497	2.40709e-06		4.85497	2.34835e-06
4.85691	2.35828e-06		4.85691	2.32012e-06
4.85885	2.16065e-06		4.85885	2.26687e-06
4.86079	2.06378e-06		4.86079	2.24403e-06
4.86272	1.93583e-06		4.86272	2.2639e-06
4.86466	1.87413e-06		4.86466	2.25061e-06
4.8666	1.91888e-06		4.8666	2.26047e-06
4.86854	2.01368e-06		4.86854	2.30713e-06
4.87047	2.04036e-06		4.87047	2.33991e-06
4.87241	1.9683e-06		4.87241	2.29063e-06
4.87435	2.02768e-06		4.87435	2.23937e-06
4.87629	2.06618e-06		4.87629	2.19596e-06
4.87822	2.1525e-06		4.87822	2.16663e-06
4.88016	2.26613e-06		4.88016	2.14971e-06
4.8821	2.28376e-06		4.8821	2.14277e-06
4.88404	2.03578e-06		4.88404	2.16717e-06
4.88597	1.94737e-06		4.88597	2.18451e-06
4.88791	1.87055e-06		4.88791	2.18437e-06
4.88985	1.81573e-06		4.88985	2.2041e-06
4.89179	1.87437e-06		4.89179	2.21458e-06
4.89372	2.05843e-06		4.89372	2.18455e-06
4.89566	1.98515e-06		4.89566	2.26542e-06
4.8976	1.95923e-06		4.8976	2.25852e-06
4.89954	2.01567e-06		4.89954	2.323e-06
4.90147	2.0565e-06		4.90147	2.37525e-06
4.90341	2.13004e-06		4.90341	2.37858e-06
4.90535	2.27073e-06		4.90535	2.34141e-06
4.90729	2.21973e-06		4.90729	2.28678e-06
4.90922	2.10226e-06		4.90922	2.24763e-06
4.91116	1.98735e-06		4.91116	2.22855e-06
4.9131	1.92841e-06		4.9131	2.1956e-06
4.91504	1.91381e-06		4.91504	2.15927e-06
4.91697	1.90442e-06		4.91697	2.13556e-06
4.91891	1.87943e-06		4.91891	2.09837e-06
4.92085	1.97188e-06		4.92085	2.07661e-06
4.92279	1.99968e-06		4.92279	2.08931e-06
4.92472	1.96438e-06		4.92472	2.08915e-06
4.92666	1.95723e-06		4.92666	2.10651e-06
4.9286	2.03842e-06		4.9286	2.16644e-06
4.93053	2.13134e-06		4.93053	2.21866e-06
4.93247	1.99553e-06		4.93247	2.27111e-06
4.93441	1.80691e-06		4.93441	2.24069e-06
4.93635	1.54053e-06		4.93635	2.22212e-06
4.93828	1.23713e-06		4.93828	2.19391e-06
4.94022	1.05581e-06		4.94022	2.15258e-06
4.94216	1.26038e-06		4.94216	2.18208e-06
4.9441	1.47486e-06		4.9441	2.15112e-06
4.94603	1.56051e-06		4.94603	2.12128e-06
4.94797	1.62151e-06		4.94797	2.10642e-06
4.94991	1.58122e-06		4.94991	2.09677e-06
4.95185	1.46741e-06		4.95185	2.09034e-06
4.95378	1.50015e-06		4.95378	2.10335e-06
4.95572	1.618e-06		4.95572	2.11908e-06
4.95766	1.75202e-06		4.95766	2.10808e-06
4.9596	1.95247e-06		4.9596	2.12954e-06
4.96153	2.14797e-06		4.96153	2.16307e-06
4.96347	2.2904e-06		4.96347	2.20439e-06
4.96541	2.38754e-06		4.96541	2.27863e-06
4.96734	2.33035e-06		4.96734	2.2914e-06
4.96928	2.16773e-06		4.96928	2.33973e-06
4.97122	2.04555e-06		4.97122	2.36212e-06
4.97316	1.92337e-06		4.97316	2.37932e-06
4.97509	1.80735e-06		4.97509	2.39582e-06
4.97703	1.77077e-06		4.97703	2.38855e-06
4.97897	1.7784e-06		4.97897	2.37253e-06
4.98091	1.93671e-06		4.98091	2.33611e-06
4.98284	2.02687e-06		4.98284	2.31145e-06
4.98478	2.0592e-06		4.98478	2.30706e-06
4.98672	2.09194e-06		4.98672	2.31987e-06
4.98865	2.14941e-06		4.98865	2.3447e-06
4.99059	2.03266e-06		4.99059	2.40405e-06
4.99253	2.03661e-06		4.99253	2.39918e-06
4.99447	2.10401e-06		4.99447	2.37358e-06
4.9964	2.16232e-06		4.9964	2.36666e-06
4.99834	2.27588e-06		4.99834	2.39063e-06
5.00028	2.51086e-06		5.00028	2.43257e-06
5.00222	2.50894e-06		5.00222	2.45878e-06
5.00415	2.35616e-06		5.00415	2.43178e-06
5.00609	2.1119e-06		5.00609	2.39342e-06
5.00803	1.88062e-06		5.00803	2.34159e-06
5.00996	1.72725e-06		5.00996	2.30207e-06
5.0119	1.70778e-06		5.0119	2.29806e-06
5.01384	1.97e-06		5.01384	2.29001e-06
5.01578	2.16752e-06		5.01578	2.24733e-06
5.01771	2.30765e-06		5.01771	2.25051e-06
5.01965	2.19171e-06		5.01965	2.25928e-06
5.02159	1.99595e-06		5.02159	2.26692e-06
5.02353	1.9466e-06		5.02353	2.29027e-06
5.02546	1.82915e-06		5.02546	2.34565e-06
5.0274	1.90069e-06		5.0274	2.45514e-06
5.02934	2.04488e-06		5.02934	2.60087e-06
5.03127	2.18124e-06		5.03127	2.77841e-06
5.03321	2.3613e-06		5.03321	2.9541e-06
5.03515	2.64374e-06		5.03515	3.10125e-06
5.03709	2.96225e-06		5.03709	3.23846e-06
5.03902	3.44174e-06		5.03902	3.42814e-06
5.04096	3.62327e-06		5.04096	3.60403e-06
5.0429	3.75675e-06		5.0429	3.75871e-06
5.04483	3.82665e-06		5.04483	3.87436e-06
5.04677	3.75716e-06		5.04677	3.91078e-06
5.04871	3.57855e-06		5.04871	3.80181e-06
5.05065	3.49223e-06		5.05065	3.5731e-06
5.05258	3.14836e-06		5.05258	3.33648e-06
5.05452	2.8419e-06		5.05452	3.11373e-06
5.05646	2.63555e-06		5.05646	2.9484e-06
5.0584	2.48816e-06		5.0584	2.82695e-06
5.06033	2.41828e-06		5.06033	2.7339e-06
5.06227	2.34884e-06		5.06227	2.64504e-06
5.06421	2.29403e-06		5.06421	2.66525e-06
5.06614	2.3424e-06		5.06614	2.70342e-06
5.06808	2.46133e-06		5.06808	2.76618e-06
5.07002	2.55544e-06		5.07002	2.86113e-06
5.07196	2.52767e-06		5.07196	2.96128e-06
5.07389	2.57955e-06		5.07389	3.03932e-06
5.07583	2.56427e-06		5.07583	3.0577e-06
5.07777	2.61493e-06		5.07777	3.07334e-06
5.0797	2.69e-06		5.0797	3.09169e-06
5.08164	2.78291e-06		5.08164	3.09912e-06
5.08358	2.95041e-06		5.08358	3.08576e-06
5.08552	3.07434e-06		5.08552	3.13748e-06
5.08745	3.05876e-06		5.08745	3.19965e-06
5.08939	3.00374e-06		5.08939	3.25753e-06
5.09133	2.97699e-06		5.09133	3.31277e-06
5.09326	2.99009e-06		5.09326	3.36124e-06
5.0952	3.00383e-06		5.0952	3.39168e-06
5.09714	2.9909e-06		5.09714	3.3981e-06
5.09908	2.95765e-06		5.09908	3.42142e-06
5.10101	2.88836e-06		5.10101	3.493e-06
5.10295	2.91469e-06		5.10295	3.54283e-06
5.10489	3.08895e-06		5.10489	3.57661e-06
5.10682	3.33676e-06		5.10682	3.65177e-06
5.10876	3.41601e-06		5.10876	3.706e-06
5.1107	3.55415e-06		5.1107	3.76257e-06
5.11263	3.64632e-06		5.11263	3.89107e-06
5.11457	3.66771e-06		5.11457	3.99386e-06
5.11651	3.69697e-06		5.11651	4.07413e-06
5.11845	3.80135e-06		5.11845	4.17133e-06
5.12038	3.86426e-06		5.12038	4.23657e-06
5.12232	3.92438e-06		5.12232	4.29226e-06
5.12426	4.04036e-06		5.12426	4.38446e-06
5.12619	4.09427e-06		5.12619	4.46735e-06
5.12813	4.15249e-06		5.12813	4.54465e-06
5.13007	4.30704e-06		5.13007	4.63783e-06
5.13201	4.35617e-06		5.13201	4.71339e-06
5.13394	4.6309e-06		5.13394	4.7869e-06
5.13588	4.81256e-06		5.13588	4.88465e-06
5.13782	4.89315e-06		5.13782	4.98904e-06
5.13975	4.92862e-06		5.13975	5.09383e-06
5.14169	4.95551e-06		5.14169	5.19801e-06
5.14363	4.89567e-06		5.14363	5.29502e-06
5.14556	5.00227e-06		5.14556	5.33722e-06
5.1475	4.9361e-06		5.1475	5.34773e-06
5.14944	4.88125e-06		5.14944	5.41924e-06
5.15138	4.85206e-06		5.15138	5.54418e-06
5.15331	4.83531e-06		5.15331	5.66536e-06
5.15525	4.93294e-06		5.15525	5.73048e-06
5.15719	5.27172e-06		5.15719	5.81128e-06
5.15912	5.60704e-06		5.15912	5.87056e-06
5.16106	5.93573e-06		5.16106	5.91936e-06
5.163	6.15341e-06		5.163	5.98021e-06
5.16494	6.21335e-06		5.16494	6.07244e-06
5.16687	6.235e-06		5.16687	6.1968e-06
5.16881	6.34993e-06		5.16881	6.23576e-06
5.17075	6.23924e-06		5.17075	6.28934e-06
5.17268	6.10259e-06		5.17268	6.31259e-06
5.17462	6.0955e-06		5.17462	6.32115e-06
5.17656	6.21118e-06		5.17656	6.34377e-06
5.17849	6.25221e-06		5.17849	6.3937e-06
5.18043	6.37483e-06		5.18043	6.43566e-06
5.18237	6.41599e-06		5.18237	6.47588e-06
5.1843	6.44039e-06		5.1843	6.5267e-06
5.18624	6.44592e-06		5.18624	6.57907e-06
5.18818	6.46755e-06		5.18818	6.6369e-06
5.19012	6.57956e-06		5.19012	6.72228e-06
5.19205	6.60776e-06		5.19205	6.81427e-06
5.19399	6.68627e-06		5.19399	6.869e-06
5.19593	6.7545e-06		5.19593	6.95203e-06
5.19786	6.75921e-06		5.19786	7.03119e-06
5.1998	6.77753e-06		5.1998	7.10581e-06
5.20174	6.9566e-06		5.20174	7.22108e-06
5.20367	6.96363e-06		5.20367	7.33667e-06
5.20561	6.99778e-06		5.20561	7.45741e-06
5.20755	7.10502e-06		5.20755	7.57879e-06
5.20949	7.17066e-06		5.20949	7.68981e-06
5.21142	7.19184e-06		5.21142	7.8034e-06
5.21336	7.25381e-06		5.21336	7.94203e-06
5.2153	7.1965e-06		5.2153	8.05547e-06
5.21723	7.59987e-06		5.21723	8.091e-06
5.21917	7.92387e-06		5.21917	8.1437e-06
5.22111	8.20865e-06		5.22111	8.22504e-06
5.22304	8.41259e-06		5.22304	8.33806e-06
5.22498	8.4258e-06		5.22498	8.49085e-06
5.22692	8.35193e-06		5.22692	8.71395e-06
5.22885	8.42952e-06		5.22885	8.95837e-06
5.23079	8.50798e-06		5.23079	9.10194e-06
5.23273	8.55412e-06		5.23273	9.19479e-06
5.23467	8.59638e-06		5.23467	9.26529e-06
5.2366	8.70487e-06		5.2366	9.32108e-06
5.23854	8.96929e-06		5.23854	9.39467e-06
5.24048	9.22023e-06		5.24048	9.44559e-06
5.24241	9.44381e-06		5.24241	9.48176e-06
5.24435	9.53774e-06		5.24435	9.54551e-06
5.24629	9.43128e-06		5.24629	9.61517e-06
5.24822	9.17328e-06		5.24822	9.65331e-06
5.25016	9.0628e-06		5.25016	9.69103e-06
5.2521	9.09767e-06		5.2521	9.74651e-06
5.25403	9.3217e-06		5.25403	9.84241e-06
5.25597	9.47488e-06		5.25597	9.92963e-06
5.25791	9.58796e-06		5.25791	1.00127e-05
5.25984	9.7805e-06		5.25984	1.01264e-05
5.26178	1.00049e-05		5.26178	1.03033e-05
5.26372	1.0181e-05		5.26372	1.03879e-05
5.26565	1.03966e-05		5.26565	1.04876e-05
5.26759	1.05332e-05		5.26759	1.05801e-05
5.26953	1.03927e-05		5.26953	1.06446e-05
5.27147	1.00524e-05		5.27147	1.0681e-05
5.2734	1.0133e-05		5.2734	1.07261e-05
5.27534	1.0289e-05		5.27534	1.08128e-05
5.27728	1.02976e-05		5.27728	1.09166e-05
5.27921	1.05372e-05		5.27921	1.10523e-05
5.28115	1.07519e-05		5.28115	1.11772e-05
5.28309	1.07985e-05		5.28309	1.12637e-05
5.28502	1.10724e-05		5.28502	1.13449e-05
5.28696	1.12949e-05		5.28696	1.14672e-05
5.2889	1.11982e-05		5.2889	1.15287e-05
5.29083	1.11345e-05		5.29083	1.16207e-05
5.29277	1.11297e-05		5.29277	1.16927e-05
5.29471	1.12172e-05		5.29471	1.17246e-05
5.29664	1.15395e-05		5.29664	1.17927e-05
5.29858	1.18061e-05		5.29858	1.19026e-05
5.30052	1.19723e-05		5.30052	1.19505e-05
5.30245	1.18496e-05		5.30245	1.19946e-05
5.30439	1.16008e-05		5.30439	1.20223e-05
5.30633	1.13966e-05		5.30633	1.20244e-05
5.30826	1.13091e-05		5.30826	1.20181e-05
5.3102	1.1543e-05		5.3102	1.20353e-05
5.31214	1.19607e-05		5.31214	1.20753e-05
5.31407	1.21959e-05		5.31407	1.21261e-05
5.31601	1.22672e-05		5.31601	1.21678e-05
5.31795	1.22128e-05		5.31795	1.21844e-05
5.31988	1.20269e-05		5.31988	1.21699e-05
5.32182	1.1793e-05		5.32182	1.21361e-05
5.32376	1.1834e-05		5.32376	1.20884e-05
5.3257	1.19301e-05		5.3257	1.21064e-05
5.32763	1.19543e-05		5.32763	1.21636e-05
5.32957	1.19723e-05		5.32957	1.22391e-05
5.33151	1.21276e-05		5.33151	1.23226e-05
5.33344	1.21435e-05		5.33344	1.23488e-05
5.33538	1.20891e-05		5.33538	1.23645e-05
5.33732	1.20852e-05		5.33732	1.23309e-05
5.33925	1.2084e-05		5.33925	1.22838e-05
5.34119	1.20168e-05		5.34119	1.22481e-05
5.34313	1.1865e-05		5.34313	1.22253e-05
5.34506	1.17963e-05		5.34506	1.21934e-05
5.347	1.15941e-05		5.347	1.22267e-05
5.34894	1.15024e-05		5.34894	1.22558e-05
5.35087	1.14552e-05		5.35087	1.22593e-05
5.35281	1.1504e-05		5.35281	1.22538e-05
5.35475	1.17128e-05		5.35475	1.22696e-05
5.35668	1.18901e-05		5.35668	1.23088e-05
5.35862	1.20479e-05		5.35862	1.23895e-05
5.36056	1.22137e-05		5.36056	1.24114e-05
5.36249	1.21389e-05		5.36249	1.23761e-05
5.36443	1.19762e-05		5.36443	1.23152e-05
5.36637	1.19793e-05		5.36637	1.22601e-05
5.3683	1.20349e-05		5.3683	1.22043e-05
5.37024	1.20871e-05		5.37024	1.22579e-05
5.37218	1.2017e-05		5.37218	1.22457e-05
5.37411	1.1896e-05		5.37411	1.21964e-05
5.37605	1.17286e-05		5.37605	1.2133e-05
5.37799	1.15257e-05		5.37799	1.20498e-05
5.37992	1.13862e-05		5.37992	1.18958e-05
5.38186	1.13982e-05		5.38186	1.17765e-05
5.3838	1.14356e-05		5.3838	1.16951e-05
5.38573	1.14408e-05		5.38573	1.1595e-05
5.38767	1.14316e-05		5.38767	1.14852e-05
5.38961	1.14456e-05		5.38961	1.13832e-05
5.39154	1.1485e-05		5.39154	1.12721e-05
5.39348	1.12391e-05		5.39348	1.11444e-05
5.39542	1.0962e-05		5.39542	1.09813e-05
5.39735	1.08006e-05		5.39735	1.09008e-05
5.39929	1.05607e-05		5.39929	1.08507e-05
5.40123	1.02676e-05		5.40123	1.07729e-05
5.40316	1.04147e-05		5.40316	1.06926e-05
5.4051	1.07257e-05		5.4051	1.05614e-05
5.40703	1.06041e-05		5.40703	1.04062e-05
5.40897	1.04935e-05		5.40897	1.02967e-05
5.41091	1.02807e-05		5.41091	1.02025e-05
5.41284	9.94292e-06		5.41284	1.00955e-05
5.41478	9.7654e-06		5.41478	9.99061e-06
5.41672	9.8535e-06		5.41672	9.89415e-06
5.41865	9.96413e-06		5.41865	9.78561e-06
5.42059	1.00045e-05		5.42059	9.6972e-06
5.42253	9.85608e-06		5.42253	9.62756e-06
5.42446	9.54898e-06		5.42446	9.55105e-06
5.4264	9.27312e-06		5.4264	9.43513e-06
5.42834	9.10345e-06		5.42834	9.32624e-06
5.43027	8.99891e-06		5.43027	9.24071e-06
5.43221	9.00008e-06		5.43221	9.15478e-06
5.43415	9.02768e-06		5.43415	9.09354e-06
5.43608	9.00079e-06		5.43608	9.0234e-06
5.43802	8.88664e-06		5.43802	8.87377e-06
5.43996	8.77112e-06		5.43996	8.73622e-06
5.44189	8.85011e-06		5.44189	8.66055e-06
5.44383	8.77899e-06		5.44383	8.56366e-06
5.44577	8.74829e-06		5.44577	8.50941e-06
5.4477	8.77966e-06		5.4477	8.49128e-06
5.44964	8.69946e-06		5.44964	8.44247e-06
5.45158	8.39749e-06		5.45158	8.37671e-06
5.45351	8.36869e-06		5.45351	8.34099e-06
5.45545	8.22328e-06		5.45545	8.27321e-06
5.45739	8.08289e-06		5.45739	8.20274e-06
5.45932	7.97416e-06		5.45932	8.12759e-06
5.46126	7.82346e-06		5.46126	8.02415e-06
5.46319	7.59297e-06		5.46319	7.90005e-06
5.46513	7.45621e-06		5.46513	7.82381e-06
5.46707	7.43132e-06		5.46707	7.75559e-06
5.469	7.44847e-06		5.469	7.67931e-06
5.47094	7.44007e-06		5.47094	7.62543e-06
5.47288	7.4051e-06		5.47288	7.62142e-06
5.47481	7.51063e-06		5.47481	7.60266e-06
5.47675	7.46012e-06		5.47675	7.56095e-06
5.47869	7.38298e-06		5.47869	7.58523e-06
5.48062	7.40791e-06		5.48062	7.58321e-06
5.48256	7.38337e-06		5.48256	7.55133e-06
5.4845	7.19701e-06		5.4845	7.56545e-06
5.48643	7.19905e-06		5.48643	7.75617e-06
5.48837	7.27301e-06		5.48837	7.70837e-06
5.49031	6.91171e-06		5.49031	7.66761e-06
5.49224	6.49113e-06		5.49224	7.43687e-06
5.49418	6.26613e-06		5.49418	7.18544e-06
5.49611	6.28939e-06		5.49611	7.10252e-06
5.49805	6.358e-06		5.49805	7.05755e-06
5.49999	6.61236e-06		5.49999	6.98053e-06
5.50192	6.79274e-06		5.50192	6.93547e-06
5.50386	6.81957e-06		5.50386	6.87022e-06
5.5058	6.6554e-06		5.5058	6.81119e-06
5.50773	6.4268e-06		5.50773	6.76925e-06
5.50967	6.47215e-06		5.50967	6.6805e-06
5.51161	6.55016e-06		5.51161	6.61378e-06
5.51354	6.57191e-06		5.51354	6.55218e-06
5.51548	6.60303e-06		5.51548	6.50548e-06
5.51742	6.57852e-06		5.51742	6.47849e-06
5.51935	6.45472e-06		5.51935	6.47285e-06
5.52129	6.28824e-06		5.52129	6.4868e-06
5.52322	6.19914e-06		5.52322	6.50348e-06
5.52516	6.16028e-06		5.52516	6.46796e-06
5.5271	6.16605e-06		5.5271	6.45792e-06
5.52903	6.16743e-06		5.52903	6.44342e-06
5.53097	6.12625e-06		5.53097	6.40618e-06
5.53291	6.04438e-06		5.53291	6.37972e-06
5.53484	6.00219e-06		5.53484	6.39909e-06
5.53678	5.90299e-06		5.53678	6.36949e-06
5.53872	5.89924e-06		5.53872	6.28531e-06
5.54065	5.85225e-06		5.54065	6.20112e-06
5.54259	5.77124e-06		5.54259	6.14727e-06
5.54452	5.84665e-06		5.54452	6.10732e-06
5.54646	5.9301e-06		5.54646	6.04318e-06
5.5484	5.7974e-06		5.5484	6.00906e-06
5.55033	5.6442e-06		5.55033	5.96299e-06
5.55227	5.54603e-06		5.55227	5.90362e-06
5.55421	5.49519e-06		5.55421	5.85662e-06
5.55614	5.43642e-06		5.55614	5.84696e-06
5.55808	5.3979e-06		5.55808	5.79811e-06
5.56002	5.218e-06		5.56002	5.70346e-06
5.56195	5.12053e-06		5.56195	5.63305e-06
5.56389	5.08362e-06		5.56389	5.58491e-06
5.56582	5.11336e-06		5.56582	5.55952e-06
5.56776	5.24849e-06		5.56776	5.56088e-06
5.5697	5.4723e-06		5.5697	5.57041e-06
5.57163	5.46953e-06		5.57163	5.57194e-06
5.57357	5.34199e-06		5.57357	5.5632e-06
5.57551	5.22486e-06		5.57551	5.53423e-06
5.57744	5.1803e-06		5.57744	5.50402e-06
5.57938	5.19273e-06		5.57938	5.49303e-06
5.58131	5.1904e-06		5.58131	5.45782e-06
5.58325	5.11706e-06		5.58325	5.35992e-06
5.58519	5.00814e-06		5.58519	5.28037e-06
5.58712	4.86168e-06		5.58712	5.20208e-06
5.58906	4.77295e-06		5.58906	5.12206e-06
5.591	4.80399e-06		5.591	5.05236e-06
5.59293	4.76772e-06		5.59293	5.01251e-06
5.59487	4.63856e-06		5.59487	4.97104e-06
5.5968	4.49801e-06		5.5968	4.9472e-06
5.59874	4.49092e-06		5.59874	4.8968e-06
5.60068	4.58009e-06		5.60068	4.86012e-06
5.60261	4.67311e-06		5.60261	4.86804e-06
5.60455	4.77973e-06		5.60455	4.82884e-06
5.60649	4.79238e-06		5.60649	4.74741e-06
5.60842	4.828e-06		5.60842	4.67382e-06
5.61036	4.75836e-06		5.61036	4.59799e-06
5.61229	4.6426e-06		5.61229	4.5426e-06
5.61423	4.60922e-06		5.61423	4.52498e-06
5.61617	4.73349e-06		5.61617	4.52346e-06
5.6181	4.4231e-06		5.6181	4.49042e-06
5.62004	4.30145e-06		5.62004	4.49242e-06
5.62198	4.20484e-06		5.62198	4.48784e-06
5.62391	4.06435e-06		5.62391	4.46255e-06
5.62585	3.92478e-06		5.62585	4.41813e-06
5.62778	3.93372e-06		5.62778	4.36313e-06
5.62972	3.86743e-06		5.62972	4.27993e-06
5.63166	3.76486e-06		5.63166	4.22797e-06
5.63359	3.74719e-06		5.63359	4.24358e-06
5.63553	3.82214e-06		5.63553	4.27603e-06
5.63747	3.91151e-06		5.63747	4.27513e-06
5.6394	3.88569e-06		5.6394	4.23326e-06
5.64134	3.76761e-06		5.64134	4.13764e-06
5.64327	3.58318e-06		5.64327	4.04866e-06
5.64521	3.27223e-06		5.64521	3.97863e-06
5.64715	3.06478e-06		5.64715	3.93835e-06
5.64908	3.05724e-06		5.64908	3.91508e-06
5.65102	3.11421e-06		5.65102	3.87646e-06
5.65295	3.33265e-06		5.65295	3.85269e-06
5.65489	3.40616e-06		5.65489	3.80882e-06
5.65683	3.34183e-06		5.65683	3.77735e-06
5.65876	3.19992e-06		5.65876	3.71331e-06
5.6607	3.04265e-06		5.6607	3.62561e-06
5.66264	2.92701e-06		5.66264	3.57211e-06
5.66457	2.99159e-06		5.66457	3.46054e-06
5.66651	2.92096e-06		5.66651	3.38638e-06
5.66844	3.00501e-06		5.66844	3.33725e-06
5.67038	3.13317e-06		5.67038	3.28424e-06
5.67232	3.26176e-06		5.67232	3.23644e-06
5.67425	3.4142e-06		5.67425	3.21523e-06
5.67619	3.34856e-06		5.67619	3.11645e-06
5.67812	3.30931e-06		5.67812	3.05093e-06
5.68006	3.07183e-06		5.68006	2.9801e-06
5.682	2.86113e-06		5.682	2.91298e-06
5.68393	2.7393e-06		5.68393	2.87015e-06
5.68587	2.61108e-06		5.68587	2.85976e-06
5.68781	2.44843e-06		5.68781	2.82543e-06
5.68974	2.42563e-06		5.68974	2.81193e-06
5.69168	2.27425e-06		5.69168	2.81832e-06
5.69361	2.21502e-06		5.69361	2.7943e-06
5.69555	2.22982e-06		5.69555	2.76716e-06
5.69749	2.232e-06		5.69749	2.77906e-06
5.69942	2.52399e-06		5.69942	2.7445e-06
5.70136	2.4426e-06		5.70136	2.71025e-06
5.70329	2.33305e-06		5.70329	2.67323e-06
5.70523	2.21638e-06		5.70523	2.62894e-06
5.70717	2.10383e-06		5.70717	2.57804e-06
5.7091	2.02788e-06		5.7091	2.53088e-06
5.71104	2.0713e-06		5.71104	2.51405e-06
5.71297	2.23695e-06		5.71297	2.46711e-06
5.71491	2.24966e-06		5.71491	2.42373e-06
5.71685	2.24764e-06		5.71685	2.39072e-06
5.71878	2.17873e-06		5.71878	2.36342e-06
5.72072	1.9818e-06		5.72072	2.33951e-06
5.72265	1.79068e-06		5.72265	2.33317e-06
5.72459	1.75936e-06		5.72459	2.34386e-06
5.72653	1.79008e-06		5.72653	2.34014e-06
5.72846	1.87338e-06		5.72846	2.34073e-06
5.7304	1.97606e-06		5.7304	2.33637e-06
5.73233	2.01068e-06		5.73233	2.31888e-06
5.73427	1.82865e-06		5.73427	2.30251e-06
5.73621	1.667e-06		5.73621	2.25538e-06
5.73814	1.53627e-06		5.73814	2.21356e-06
5.74008	1.50116e-06		5.74008	2.19907e-06
5.74201	1.60062e-06		5.74201	2.19734e-06
5.74395	1.77131e-06		5.74395	2.19917e-06
5.74589	1.82563e-06		5.74589	2.2184e-06
5.74782	1.76599e-06		5.74782	2.16449e-06
5.74976	1.79792e-06		5.74976	2.11628e-06
5.75169	1.7544e-06		5.75169	2.08823e-06
5.75363	1.67356e-06		5.75363	2.07653e-06
5.75557	1.62575e-06		5.75557	2.08009e-06
5.7575	1.63314e-06		5.7575	2.10553e-06
5.75944	1.63328e-06		5.75944	2.12479e-06
5.76137	1.68216e-06		5.76137	2.11259e-06
5.76331	1.78485e-06		5.76331	2.08702e-06
5.76525	1.89196e-06		5.76525	2.06187e-06
5.76718	1.98261e-06		5.76718	2.04336e-06
5.76912	2.07119e-06		5.76912	2.02804e-06
5.77105	2.04966e-06		5.77105	2.00295e-06
5.77299	2.02095e-06		5.77299	1.9936e-06
5.77493	1.9989e-06		5.77493	1.98517e-06
5.77686	1.92725e-06		5.77686	1.97834e-06
5.7788	1.80331e-06		5.7788	1.98379e-06
5.78073	1.68444e-06		5.78073	2.00875e-06
5.78267	1.58816e-06		5.78267	2e-06
5.78461	1.52873e-06		5.78461	2.0049e-06
5.78654	1.60149e-06		5.78654	2.023e-06
5.78848	1.66642e-06		5.78848	2.02908e-06
5.79041	1.70307e-06		5.79041	2.02164e-06
5.79235	1.78413e-06		5.79235	2.02067e-06
5.79429	1.78607e-06		5.79429	2.03479e-06
5.79622	1.58506e-06		5.79622	2.05825e-06
5.79816	1.71542e-06		5.79816	2.10205e-06
5.80009	1.84131e-06		5.80009	2.10448e-06
5.80203	1.89027e-06		5.80203	2.08128e-06
5.80396	1.9879e-06		5.80396	2.08896e-06
5.8059	1.99044e-06		5.8059	2.09948e-06
5.80784	1.95414e-06		5.80784	2.07644e-06
5.80977	1.82654e-06		5.80977	2.09904e-06
5.81171	1.62158e-06		5.81171	2.12816e-06
5.81364	1.5238e-06		5.81364	2.12445e-06
5.81558	1.66246e-06		5.81558	2.07809e-06
5.81752	1.70965e-06		5.81752	2.0451e-06
5.81945	1.93831e-06		5.81945	2.03432e-06
5.82139	2.09301e-06		5.82139	2.02992e-06
5.82332	2.11647e-06		5.82332	2.02162e-06
5.82526	2.01356e-06		5.82526	2.0147e-06
5.82719	1.89538e-06		5.82719	2.01612e-06
5.82913	2.0384e-06		5.82913	2.01079e-06
5.83107	1.94852e-06		5.83107	2.00007e-06
5.833	1.87958e-06		5.833	2.03565e-06
5.83494	1.90737e-06		5.83494	2.0469e-06
5.83687	1.84848e-06		5.83687	2.04124e-06
5.83881	1.61447e-06		5.83881	2.03431e-06
5.84075	1.54269e-06		5.84075	1.98192e-06
5.84268	1.49085e-06		5.84268	1.94597e-06
5.84462	1.44843e-06		5.84462	1.90336e-06
5.84655	1.49117e-06		5.84655	1.86578e-06
5.84849	1.51236e-06		5.84849	1.84522e-06
5.85042	1.44371e-06		5.85042	1.85132e-06
5.85236	1.39933e-06		5.85236	1.88737e-06
5.8543	1.20156e-06		5.8543	1.91373e-06
5.85623	1.21639e-06		5.85623	1.8987e-06
5.85817	1.28712e-06		5.85817	1.86808e-06
5.8601	1.40195e-06		5.8601	1.83853e-06
5.86204	1.60125e-06		5.86204	1.8221e-06
5.86398	1.90631e-06		5.86398	1.82915e-06
5.86591	1.96868e-06		5.86591	1.90365e-06
5.86785	1.91154e-06		5.86785	1.94076e-06
5.86978	1.89448e-06		5.86978	1.95096e-06
5.87172	1.81701e-06		5.87172	1.93091e-06
5.87365	1.6346e-06		5.87365	1.87896e-06
5.87559	1.4492e-06		5.87559	1.80704e-06
5.87753	1.21062e-06		5.87753	1.80168e-06
5.87946	1.08729e-06		5.87946	1.79886e-06
5.8814	1.04196e-06		5.8814	1.78867e-06
5.88333	9.98191e-07		5.88333	1.78842e-06
5.88527	1.03181e-06		5.88527	1.80169e-06
5.8872	1.29652e-06		5.8872	1.80928e-06
5.88914	1.25556e-06		5.88914	1.7829e-06
5.89108	1.25792e-06		5.89108	1.81239e-06
5.89301	1.30662e-06		5.89301	1.85281e-06
5.89495	1.30365e-06		5.89495	1.86764e-06
5.89688	1.23438e-06		5.89688	1.86223e-06
5.89882	1.17683e-06		5.89882	1.86281e-06
5.90075	1.18141e-06		5.90075	1.79275e-06
5.90269	1.25157e-06		5.90269	1.70687e-06
5.90463	1.32121e-06		5.90463	1.67879e-06
5.90656	1.39519e-06		5.90656	1.67768e-06
5.9085	1.41869e-06		5.9085	1.68721e-06
5.91043	1.3239e-06		5.91043	1.7155e-06
5.91237	1.2105e-06		5.91237	1.77386e-06
5.9143	1.12059e-06		5.9143	1.78153e-06
5.91624	1.197e-06		5.91624	1.76186e-06
5.91818	1.36404e-06		5.91818	1.7494e-06
5.92011	1.46089e-06		5.92011	1.74454e-06
5.92205	1.35999e-06		5.92205	1.73589e-06
5.92398	1.17183e-06		5.92398	1.7616e-06
5.92592	1.15461e-06		5.92592	1.73741e-06
5.92785	1.16394e-06		5.92785	1.684e-06
5.92979	1.17777e-06		5.92979	1.64784e-06
5.93172	1.26578e-06		5.93172	1.63858e-06
5.93366	1.4675e-06		5.93366	1.64338e-06
5.9356	1.59982e-06		5.9356	1.65682e-06
5.93753	1.57729e-06		5.93753	1.65698e-06
5.93947	1.57077e-06		5.93947	1.66352e-06
5.9414	1.63045e-06		5.9414	1.62842e-06
5.94334	1.61594e-06		5.94334	1.58385e-06
5.94527	1.4732e-06		5.94527	1.56515e-06
5.94721	1.55792e-06		5.94721	1.51574e-06
5.94915	1.56043e-06		5.94915	1.49508e-06
5.95108	1.38785e-06		5.95108	1.50547e-06
5.95302	1.2945e-06		5.95302	1.51229e-06
5.95495	1.32075e-06		5.95495	1.52806e-06
5.95689	1.37632e-06		5.95689	1.56233e-06
5.95882	1.32959e-06		5.95882	1.57848e-06
5.96076	1.37215e-06		5.96076	1.56752e-06
5.96269	1.31719e-06		5.96269	1.60976e-06
5.96463	1.25999e-06		5.96463	1.60317e-06
5.96657	1.2466e-06		5.96657	1.558e-06
5.9685	1.30645e-06		5.9685	1.51787e-06
5.97044	1.46503e-06		5.97044	1.50635e-06
5.97237	1.62919e-06		5.97237	1.51792e-06
5.97431	1.82575e-06		5.97431	1.55841e-06
5.97624	1.90828e-06		5.97624	1.58862e-06
5.97818	1.81847e-06		5.97818	1.60335e-06
5.98011	1.68878e-06		5.98011	1.60179e-06
5.98205	1.81554e-06		5.98205	1.57607e-06
5.98399	1.82669e-06		5.98399	1.53134e-06
5.98592	1.68711e-06		5.98592	1.5093e-06
5.98786	1.66252e-06		5.98786	1.48677e-06
5.98979	1.46757e-06		5.98979	1.46152e-06
5.99173	1.1346e-06		5.99173	1.43235e-06
5.99366	1.13061e-06		5.99366	1.398e-06
5.9956	9.41248e-07		5.9956	1.39976e-06
5.99753	9.59943e-07		5.99753	1.43115e-06
5.99947	1.061e-06		5.99947	1.42631e-06
[truncated: 2,968 more rows]

## Sheet: Figure 1c
O-covered Pt405			Pt405
Q	intensity		Q	intensity
1.1237	272740		2.1451	122450
1.1577	159760		2.1791	140960
1.1918	95694		2.2131	210400
1.2258	87986		2.2472	315000
1.2599	118870		2.2812	424980
1.2939	160010		2.3152	507530
1.328	187420		2.3493	540280
1.362	191350		2.3833	522130
1.3961	176010		2.4174	478920
1.4301	153300		2.4514	460460
1.4642	134240		2.4854	530430
1.4982	123490		2.5195	750320
1.5323	119160		2.5535	1161700
1.5663	116030		2.5875	1771900
1.6004	110600		2.6216	2546000
1.6344	104120		2.6556	3408900
1.6685	101760		2.6896	4257000
1.7025	109400		2.7237	4976700
1.7365	129760		2.7577	5467500
1.7706	159530		2.7917	5662200
1.8046	190720		2.8258	5541600
1.8387	213520		2.8598	5139200
1.8727	220870		2.8938	4534300
1.9068	211310		2.9278	3836500
1.9408	190120		2.9619	3163500
1.9748	167090		2.9959	2617200
2.0089	153850		3.0299	2265100
2.0429	160980		3.064	2128700
2.077	195210		3.098	2182600
2.111	258080		3.132	2363400
2.1451	345100		3.166	2586400
2.1791	445310		3.2001	2765800
2.2131	542830		3.2341	2832500
2.2472	620190		3.2681	2748400
2.2812	664920		3.3021	2510500
2.3152	677410		3.3361	2148500
2.3493	677570		3.3702	1714500
2.3833	706400		3.4042	1269500
2.4174	819950		3.4382	868830
2.4514	1075500		3.4722	552080
2.4854	1512300		3.5062	336990
2.5195	2134200		3.5403	219910
2.5535	2899300		3.5743	180890
2.5875	3721600		3.6083	191380
2.6216	4486500		3.6423	222570
2.6556	5075000		3.6763	251870
2.6896	5392100		3.7103	266300
2.7237	5388700		3.7444	262860
2.7577	5074800		3.7784	245910
2.7917	4517100		3.8124	223500
2.8258	3824000		3.8464	203590
2.8598	3121700		3.8804	191250
2.8938	2527600		3.9144	187610
2.9278	2125900		3.9484	190270
2.9619	1952200		3.9824	194690
2.9959	1989300		4.0164	196220
3.0299	2174700		4.0505	191760
3.064	2418800		4.0845	180930
3.098	2627400		4.1185	166680
3.132	2724300		4.1525	155090
3.166	2668200		4.1865	154960
3.2001	2458900		4.2205	176590
3.2341	2132400		4.2545	230370
3.2681	1746900		4.2885	324790
3.3021	1365200		4.3225	464320
3.3361	1037300		4.3565	647170
3.3702	790650		4.3905	863950
3.4042	628270		4.4245	1097500
3.4382	534250		4.4585	1324200
3.4722	483850		4.4925	1517800
3.5062	453400		4.5265	1653400
3.5403	426810		4.5605	1713100
3.5743	397210		4.5945	1689500
3.6083	364680		4.6285	1587900
3.6423	332430		4.6624	1425300
3.6763	303130		4.6964	1226700
3.7103	277610		4.7304	1019900
3.7444	255520		4.7644	829590
3.7784	236960		4.7984	672380
3.8124	223460		4.8324	555010
3.8464	217900		4.8664	474850
3.8804	222850		4.9004	423370
3.9144	238840		4.9343	390960
3.9484	263480		4.9683	371620
3.9824	292290		5.0023	366030
4.0164	321090		5.0363	381990
4.0505	349060		5.0703	432160
4.0845	380560		5.1043	529510
4.1185	425200		5.1382	682340
4.1525	495260		5.1722	889690
4.1865	601270		5.2062	1139200
4.2205	747670		5.2402	1407800
4.2545	929530		5.2741	1665000
4.2885	1132100		5.3081	1878500
4.3225	1333200		5.3421	2020400
4.3565	1507600		5.3761	2073100
4.3905	1632600		5.41	2032100
4.4245	1692500		5.444	1906900
4.4585	1681300		5.478	1718800
4.4925	1603200		5.5119	1495400
4.5265	1471100		5.5459	1265700
4.5605	1302900		5.5799	1053800
4.5945	1118700		5.6138	874950
4.6285	937200		5.6478	734680
4.6624	773190		5.6818	629200
4.6964	636530		5.7157	548820
4.7304	531730		5.7497	482020
4.7644	458720		5.7837	419280
4.7984	414490		5.8176	355660
4.8324	395380		5.8516	291400
4.8664	399160		5.8855	230780
4.9004	426840		5.9195	179720
4.9343	482860		5.9534	143190
4.9683	573760		5.9874	123170
5.0023	705090		6.0213	118120
5.0363	877700		6.0553	123530
5.0703	1084400		6.0892	133790
5.1043	1308700		6.1232	144030
5.1382	1526100		6.1571	151660
5.1722	1708900		6.1911	156910
5.2062	1831900		6.225	162260
5.2402	1878700		6.259	171080
5.2741	1845700		6.2929	186070
5.3081	1742600		6.3269	207980
5.3421	1589700		6.3608	235120
5.3761	1411800		6.3947	263670
5.41	1232100		6.4287	288740
5.444	1066900		6.4626	305600
5.478	924090		6.4965	310970
5.5119	803410		6.5305	303750
5.5459	699950		6.5644	285310
5.5799	607930		6.5983	259220
5.6138	523660		6.6323	230690
5.6478	446580		6.6662	205810
5.6818	378630		6.7001	190720
5.7157	322340		6.7341	190740
5.7497	279070		6.768	209730
5.7837	247990		6.8019	249450
5.8176	226350		6.8358	309220
5.8516	210630		6.8697	385930
5.8855	197920		6.9037	474360
5.9195	186980		6.9376	567870
5.9534	178400		6.9715	659370
5.9874	174110		7.0054	742120
6.0213	176420		7.0393	810500
6.0553	187020		7.0732	860350
6.0892	206290		7.1072	889050
6.1232	232980		7.1411	895300
6.1571	264390		7.175	878970
6.1911	296690		7.2089	841010
6.225	325580		7.2428	783490
6.259	347140		7.2767	709790
6.2929	358650		7.3106	624570
6.3269	359340		7.3445	533640
6.3608	350840		7.3784	443360
6.3947	336800		7.4123	359830
6.4287	322120		7.4462	288050
6.4626	311540		7.4801	231210
6.4965	308400		7.514	190570
6.5305	313870		7.5479	165630
6.5644	327030		7.5818	154780
6.5983	345840		7.6157	156090
6.6323	368510		7.6496	167740
6.6662	394740		7.6834	188270
6.7001	426190		7.7173	216280
6.7341	465950		7.7512	249870
6.768	516990		7.7851	286280
6.8019	580460		7.819	321670
6.8358	654040		7.8529	351570
6.8697	731460		7.8867	371600
6.9037	803210		7.9206	378590
6.9376	858330		7.9545	371400
6.9715	887010		7.9884	351410
7.0054	882900		8.0222	322370
7.0393	844790		8.0561	289660
7.0732	776990		8.09	259170
7.1072	688380		8.1239	236120
7.1411	590310		8.1577	224110
7.175	494160		8.1916	224540
7.2089	409010		8.2254	236530
7.2428	340240		8.2593	257240
7.2767	289250		8.2932	282470
7.3106	254330		8.327	307300
7.3445	232160		8.3609	326900
7.3784	219510		8.3947	337150
7.4123	214340		8.4286	335250
7.4462	216090		8.4625	320160
7.4801	225240		8.4963	292820
7.514	242280		8.5302	256040
7.5479	266690		8.564	214100
7.5818	296390		8.5978	171940
7.6157	327760		8.6317	134270
7.6496	356260		8.6655	104680
7.6834	377290		8.6994	85010
7.7173	387170		8.7332	75157
7.7512	383840		8.7671	73390
7.7851	367260		8.8009	76998
7.819	339550		8.8347	83120
7.8529	304840		8.8686	89478
7.8867	268790		8.9024	94797
7.9206	237840		8.9362	98833
7.9545	218020		8.97	102090
7.9884	213630		9.0039	105310
8.0222	225990		9.0377	109060
8.0561	252820		9.0715	113460
8.09	288390		9.1053	118190
8.1239	324750		9.1392	122760
8.1577	353620		9.173	126830
8.1916	368410		9.2068	130560
8.2254	365800		9.2406	134650
8.2593	346300		9.2744	140300
8.2932	313740		9.3082	148850
8.327	273850		9.342	161390
8.3609	232680		9.3758	178390
8.3947	195130		9.4097	199440
8.4286	164280		9.4435	223230
8.4625	141290		9.4773	247710
8.4963	125960		9.5111	270430
8.5302	117350		9.5449	288920
8.564	114250		9.5786	301080
8.5978	115500		9.6124	305510
8.6317	119990		9.6462	301680
8.6655	126630		9.68	289950
8.6994	134360		9.7138	271510
8.7332	142230		9.7476	248110
8.7671	149480		9.7814	221830
8.8009	155560		9.8152	194820
8.8347	160030		9.849	169020
8.8686	162450		9.8827	146040
8.9024	162380		9.9165	127010
8.9362	159510		9.9503	112610
8.97	154030		9.9841	103020
9.0039	146960		10.018	97985
9.0377	140380		10.052	96843
9.0715	137170		10.085	98601
9.1053	140400		10.119	102020
9.1392	152420		10.153	105750
9.173	173960		10.187	108540
9.2068	203660		10.22	109440
9.2406	238050		10.254	107960
9.2744	272290		10.288	104230
9.3082	301200		10.322	98941
9.342	320420		10.355	93226
9.3758	327330		10.389	88368
9.4097	321390		10.423	85510
9.4435	304060		10.457	85367
9.4773	278180		10.49	88048
9.5111	247260		10.524	93037
9.5449	214780		10.558	99309
9.5786	183740		10.592	105560
9.6124	156380		10.625	110500
9.6462	134240		10.659	113080
9.68	118170		10.693	112650
9.7138	108430		10.727	109090
9.7476	104750		10.76	102700
9.7814	106280		10.794	94143
9.8152	111630		10.828	84295
9.849	119010		10.861	74118
9.8827	126370		10.895	64531
9.9165	131790		10.929	56302
9.9503	133780		10.963	49984
9.9841	131620		10.996	45858
10.018	125550		11.03	43919
10.052	116700		11.064	43898
10.085	106940		11.097	45317
10.119	98422		11.131	47596
10.153	93099		11.165	50162
10.187	92288		11.199	52565
10.22	96329		11.232	54562
10.254	104480		11.266	56145
10.288	115090		11.3	57512
10.322	125920		11.333	58989
10.355	134680		11.367	60914
10.389	139490		11.401	63527
10.423	139280		11.434	66884
10.457	133960		11.468	70813
10.49	124350		11.502	74938
10.524	111970		11.535	78740
10.558	98581			--
10.592	85900			--
10.625	75224			--
10.659	67283			--
10.693	62217			--
10.727	59669			--
10.76	58966			--
10.794	59319			--
10.828	60015			--
10.861	60558			--
10.895	60762			--
10.929	60761			--
10.963	60961			--
10.996	61911			--
11.03	64135			--
11.064	67949			--
11.097	73324			--
11.131	79825			--
11.165	86667			--
11.199	92867			--
11.232	97453			--
11.266	99672			--
11.3	99146			--
11.333	95931			--
11.367	90480			--
11.401	83538			--
11.434	76005			--
11.468	68795			--
11.502	62723			--
11.535	58402			--
				--
				--
				--
				--
				--
				--
				--
				--
				--
				--
				--
				--

## Sheet: Figure 2a
E vs RHE	err. E	lattice	err.lattice
0.05627	0.01269	3.90928	0.000423541
0.09963	0.0125	3.90754	0.00042414
0.13984	0.01131	3.90584	0.000427378
0.17852	0.01118	3.90449	0.00042714
0.21644	0.01116	3.90404	0.000426547
0.25516	0.01144	3.90404	0.000425306
0.29438	0.0116	3.90418	0.000426494
0.33391	0.01154	3.90475	0.000424866
0.37277	0.01149	3.90501	0.000425809
0.41242	0.01166	3.90627	0.00042144
0.45146	0.01158	3.90688	0.000424669
0.49092	0.01178	3.90775	0.000424219
0.53024	0.01166	3.90796	0.000422219
0.56958	0.01189	3.90831	0.000424254
0.60833	0.01175	3.9087	0.000424038
0.64669	0.01147	3.9088	0.000421949
0.6851	0.01188	3.90885	0.000422592
0.72473	0.01161	3.90902	0.000421646
0.76428	0.01193	3.90975	0.00042464
0.8062	0.0128	3.91107	0.00042785
0.84766	0.01206	3.91271	0.00044087
0.88735	0.01212	3.91461	0.000466182
0.92699	0.012	3.91744	0.000492702
0.96688	0.01184	3.91953	0.00052296
1.00654	0.01164	3.92132	0.000563386
1.04516	0.01117	3.9225	0.000602403
1.0834	0.01183	3.92343	0.000646618
1.1228	0.01149	3.9238	0.000684112
1.1627	0.01196	3.92465	0.000738745
1.20323	0.01197	3.92493	0.000770249
1.22208	0.00995	3.92508	0.000794533
1.18092	0.01249	3.92457	0.000837336
1.14077	0.01178	3.92442	0.000843768
1.1006	0.0118	3.924	0.000851561
1.06057	0.01173	3.92321	0.000838246
1.02084	0.01163	3.92271	0.000841572
0.98148	0.01171	3.92256	0.000837015
0.94203	0.01175	3.92182	0.000828549
0.90166	0.01183	3.92009	0.00081155
0.86141	0.01187	3.91899	0.000789163
0.82198	0.01143	3.91746	0.000767487
0.78312	0.01216	3.91443	0.00070458
0.74243	0.01216	3.91154	0.000628393
0.70166	0.0115	3.90864	0.000560482
0.66243	0.0115	3.90752	0.000503179
0.62385	0.01155	3.90746	0.000466337
0.58639	0.01107	3.9073	0.000442879
0.54803	0.012	3.90734	0.000429861
0.50924	0.01125	3.90709	0.000427183
0.47313	0.01088	3.90645	0.000428475
0.43359	0.01248	3.90629	0.000426328
0.39441	0.0109	3.90571	0.000426295
0.35626	0.01167	3.90504	0.000425053
0.31742	0.01159	3.90494	0.000425276
0.27793	0.01212	3.90478	0.000424892
0.23677	0.01261	3.90429	0.000425614
0.19647	0.01174	3.90433	0.000430384
0.15718	0.01223	3.90521	0.000429213
0.11615	0.01267	3.90666	0.000425687
0.07433	0.01239	3.90832	0.000423184

## Sheet: Figure 2b
Surface crystallinity loss					Intensity of non-fcc
E	err. E	intensity	err intensity		E	err. E	intensity	err intensity
0.60443	0.00263	-2.47008	5.30625		0.60218	0.00223	-1.11691	2.1829
0.6156	0.00342	-0.65376	5.32927		0.61106	0.00408	0.21841	2.18863
0.62888	0.00467	-0.19036	5.34224		0.62449	0.004	1.23953	2.19768
0.64251	0.00402	0.18571	5.35688		0.63805	0.00399	-1.13753	2.18691
0.6549	0.00313	-0.56644	5.32854		0.65135	0.00398	0.26847	2.20009
0.66825	0.00454	-0.31669	5.34301		0.66463	0.0037	0.30275	2.19552
0.68185	0.00412	0.03842	5.37465		0.67782	0.00411	0.07938	2.19802
0.69434	0.00331	-0.72944	5.33385		0.69115	0.00413	0.53594	2.19962
0.70751	0.00465	-1.05137	5.31721		0.70434	0.00374	-0.64822	2.18163
0.72108	0.00433	2.06548	5.42281		0.71819	0.00436	0.37945	2.19366
0.73352	0.00334	0.4762	5.37816		0.73196	0.00368	0.1497	2.19753
0.74739	0.00493	0.94018	5.38375		0.74431	0.00354	0.16971	2.1957
0.76133	0.00301	1.97234	5.42767		0.7578	0.00441	0.54186	2.1974
0.7727	0.00336	1.43617	5.40287		0.77165	0.00373	0.01608	2.19481
0.78694	0.00489	-0.68752	5.36651		0.78481	0.00403	0.08801	2.19673
0.80076	0.00325	0.02911	5.38631		0.79816	0.00394	-1.04434	2.19047
0.8132	0.00418	-2.86827	5.33056		0.81138	0.00372	-0.27094	2.19007
0.82698	0.00465	-3.03186	5.36617		0.82463	0.00401	0.36487	2.19653
0.8402	0.00332	-3.60411	5.38176		0.83804	0.00401	-1.01491	2.19039
0.85267	0.00428	-6.58532	5.33634		0.8515	0.00391	-0.89673	2.19535
0.8663	0.00474	-8.06399	5.3721		0.86507	0.00406	-0.54008	2.20119
0.87953	0.00317	-9.51937	5.40102		0.87848	0.00402	-1.17538	2.18585
0.89317	0.00453	-15.8171	5.30886		0.89164	0.00372	-1.05225	2.20119
0.90677	0.00417	-16.7189	5.39681		0.90483	0.00392	-3.62787	2.17796
0.91915	0.00336	-22.8606	5.29273		0.91816	0.0041	-1.59371	2.19518
0.93306	0.00496	-24.897	5.37686		0.9313	0.00379	-1.89058	2.18699
0.94719	0.00302	-30.0653	5.36687		0.94486	0.00431	-3.78507	2.17141
0.95844	0.00312	-32.0336	5.45581		0.95859	0.00407	-3.47046	2.18005
0.97264	0.00468	-39.6446	5.37565		0.97144	0.0034	-4.81425	2.18124
0.98667	0.00311	-44.4358	5.39793		0.98492	0.00442	-6.17163	2.18232
0.99412	0.00133	-47.3617	5.47015		0.99617	0.00181	-6.11506	2.17756
0.98206	0.0048	-49.5651	5.45523		0.98716	0.00376	-7.25535	2.16695
0.96813	0.00318	-51.2866	5.44036		0.97378	0.00416	-7.08385	2.177
0.95698	0.00313	-52.0352	5.39548		0.96012	0.00392	-5.79215	2.1737
0.9428	0.00491	-51.4076	5.40208		0.94697	0.00407	-7.45636	2.17288
0.92879	0.00319	-51.3529	5.37556		0.93364	0.0041	-7.34849	2.16827
0.91676	0.00402	-49.1349	5.40732		0.92045	0.00376	-4.37661	2.19106
0.90278	0.00453	-48.7984	5.42456		0.90733	0.00398	-6.31656	2.18218
0.88937	0.00303	-47.6172	5.36943		0.89398	0.00398	-6.86768	2.17334
0.87699	0.00428	-47.7948	5.31655		0.88033	0.00401	-4.09612	2.18802
0.86313	0.0048	-45.302	5.3267		0.8669	0.00402	-5.85349	2.17959
0.84919	0.00333	-42.5158	5.35844		0.85339	0.00391	-4.13693	2.17475
0.83694	0.00399	-40.9056	5.30776		0.84025	0.0037	-3.5138	2.18808
0.82298	0.00469	-39.4135	5.29226		0.82668	0.0042	-4.02985	2.17966
0.80978	0.00302	-37.1193	5.26652		0.81329	0.00395	-2.40235	2.18294
0.79661	0.0045	-34.4757	5.24006		0.80013	0.0041	-2.76746	2.18019
0.78278	0.00411	-30.9129	5.26936		0.7863	0.00416	-2.64091	2.18118
0.77024	0.00335	-30.1008	5.18313		0.77284	0.00368	-2.83632	2.17899
0.75699	0.00462	-25.7032	5.24633		0.76006	0.00384	-2.25592	2.18288
0.74318	0.00423	-24.0069	5.23577		0.74664	0.00418	-1.53457	2.1859
0.73066	0.00338	-22.4746	5.21371		0.7333	0.00409	0.24703	2.20181
0.71738	0.00471	-19.3333	5.23979		0.72006	0.00371	0.2664	2.20083
0.70351	0.00409	-16.9244	5.25456		0.70648	0.0043	-1.94258	2.1842
0.6909	0.00341	-14.1434	5.29738		0.6928	0.004	0.44114	2.1979
0.67776	0.0047	-12.4168	5.2883		0.67997	0.00349	1.1688	2.20015
0.66393	0.00384	-11.1692	5.29554		0.66657	0.00435	0.25001	2.20204
0.6508	0.00405	-8.23398	5.29489		0.65283	0.00379	-0.67035	2.19557
0.63783	0.00418	-7.06036	5.30334		0.63957	0.00407	-0.43341	2.1937
0.62489	0.00402	-4.64209	5.33254		0.62621	0.00397	0.91807	2.19712
0.61156	0.00411	-2.0224	5.37653		0.61309	0.00374	0.04454	2.19073

## Sheet: Figure 2c
Fuel Cell 80 deg. C					0.1 M HClO4 25 deg. C
E	err E	crystallinity loss	err. Crystallinity		E	err E	crystallinity loss	err. Crystallinity
0.60443	0.00263	-2.47008	5.30625		0.60218	0.00223	-1.11691	2.1829
0.6156	0.00342	-0.65376	5.32927		0.61106	0.00408	0.21841	2.18863
0.62888	0.00467	-0.19036	5.34224		0.62449	0.004	1.23953	2.19768
0.64251	0.00402	0.18571	5.35688		0.63805	0.00399	-1.13753	2.18691
0.6549	0.00313	-0.56644	5.32854		0.65135	0.00398	0.26847	2.20009
0.66825	0.00454	-0.31669	5.34301		0.66463	0.0037	0.30275	2.19552
0.68185	0.00412	0.03842	5.37465		0.67782	0.00411	0.07938	2.19802
0.69434	0.00331	-0.72944	5.33385		0.69115	0.00413	0.53594	2.19962
0.70751	0.00465	-1.05137	5.31721		0.70434	0.00374	-0.64822	2.18163
0.72108	0.00433	2.06548	5.42281		0.71819	0.00436	0.37945	2.19366
0.73352	0.00334	0.4762	5.37816		0.73196	0.00368	0.1497	2.19753
0.74739	0.00493	0.94018	5.38375		0.74431	0.00354	0.16971	2.1957
0.76133	0.00301	1.97234	5.42767		0.7578	0.00441	0.54186	2.1974
0.7727	0.00336	1.43617	5.40287		0.77165	0.00373	0.01608	2.19481
0.78694	0.00489	-0.68752	5.36651		0.78481	0.00403	0.08801	2.19673
0.80076	0.00325	0.02911	5.38631		0.79816	0.00394	-1.04434	2.19047
0.8132	0.00418	-2.86827	5.33056		0.81138	0.00372	-0.27094	2.19007
0.82698	0.00465	-3.03186	5.36617		0.82463	0.00401	0.36487	2.19653
0.8402	0.00332	-3.60411	5.38176		0.83804	0.00401	-1.01491	2.19039
0.85267	0.00428	-6.58532	5.33634		0.8515	0.00391	-0.89673	2.19535
0.8663	0.00474	-8.06399	5.3721		0.86507	0.00406	-0.54008	2.20119
0.87953	0.00317	-9.51937	5.40102		0.87848	0.00402	-1.17538	2.18585
0.89317	0.00453	-15.8171	5.30886		0.89164	0.00372	-1.05225	2.20119
0.90677	0.00417	-16.7189	5.39681		0.90483	0.00392	-3.62787	2.17796
0.91915	0.00336	-22.8606	5.29273		0.91816	0.0041	-1.59371	2.19518
0.93306	0.00496	-24.897	5.37686		0.9313	0.00379	-1.89058	2.18699
0.94719	0.00302	-30.0653	5.36687		0.94486	0.00431	-3.78507	2.17141
0.95844	0.00312	-32.0336	5.45581		0.95859	0.00407	-3.47046	2.18005
0.97264	0.00468	-39.6446	5.37565		0.97144	0.0034	-4.81425	2.18124
0.98667	0.00311	-44.4358	5.39793		0.98492	0.00442	-6.17163	2.18232
0.99412	0.00133	-47.3617	5.47015		0.99617	0.00181	-6.11506	2.17756
0.98206	0.0048	-49.5651	5.45523		0.98716	0.00376	-7.25535	2.16695
0.96813	0.00318	-51.2866	5.44036		0.97378	0.00416	-7.08385	2.177
0.95698	0.00313	-52.0352	5.39548		0.96012	0.00392	-5.79215	2.1737
0.9428	0.00491	-51.4076	5.40208		0.94697	0.00407	-7.45636	2.17288
0.92879	0.00319	-51.3529	5.37556		0.93364	0.0041	-7.34849	2.16827
0.91676	0.00402	-49.1349	5.40732		0.92045	0.00376	-4.37661	2.19106
0.90278	0.00453	-48.7984	5.42456		0.90733	0.00398	-6.31656	2.18218
0.88937	0.00303	-47.6172	5.36943		0.89398	0.00398	-6.86768	2.17334
0.87699	0.00428	-47.7948	5.31655		0.88033	0.00401	-4.09612	2.18802
0.86313	0.0048	-45.302	5.3267		0.8669	0.00402	-5.85349	2.17959
0.84919	0.00333	-42.5158	5.35844		0.85339	0.00391	-4.13693	2.17475
0.83694	0.00399	-40.9056	5.30776		0.84025	0.0037	-3.5138	2.18808
0.82298	0.00469	-39.4135	5.29226		0.82668	0.0042	-4.02985	2.17966
0.80978	0.00302	-37.1193	5.26652		0.81329	0.00395	-2.40235	2.18294
0.79661	0.0045	-34.4757	5.24006		0.80013	0.0041	-2.76746	2.18019
0.78278	0.00411	-30.9129	5.26936		0.7863	0.00416	-2.64091	2.18118
0.77024	0.00335	-30.1008	5.18313		0.77284	0.00368	-2.83632	2.17899
0.75699	0.00462	-25.7032	5.24633		0.76006	0.00384	-2.25592	2.18288
0.74318	0.00423	-24.0069	5.23577		0.74664	0.00418	-1.53457	2.1859
0.73066	0.00338	-22.4746	5.21371		0.7333	0.00409	0.24703	2.20181
0.71738	0.00471	-19.3333	5.23979		0.72006	0.00371	0.2664	2.20083
0.70351	0.00409	-16.9244	5.25456		0.70648	0.0043	-1.94258	2.1842
0.6909	0.00341	-14.1434	5.29738		0.6928	0.004	0.44114	2.1979
0.67776	0.0047	-12.4168	5.2883		0.67997	0.00349	1.1688	2.20015
0.66393	0.00384	-11.1692	5.29554		0.66657	0.00435	0.25001	2.20204
0.6508	0.00405	-8.23398	5.29489		0.65283	0.00379	-0.67035	2.19557
0.63783	0.00418	-7.06036	5.30334		0.63957	0.00407	-0.43341	2.1937
0.62489	0.00402	-4.64209	5.33254		0.62621	0.00397	0.91807	2.19712
0.61156	0.00411	-2.0224	5.37653		0.61309	0.00374	0.04454	2.19073

## Sheet: Figure 2d
Surface crystallinity loss			non-fcc
Current density	fcc phase		Current density	non-fcc phase
1.00738e-05	-143.578		1.00738e-05	0.34754
0.00177	-142.572		0.00177	0.36535
0.02155	-139.887		0.02155	0.36621
0.11539	-128.518		0.11539	0.35337
0.30835	-122.153		0.30835	0.34736
0.58225	-109.844		0.58225	0.30651
0.91586	-96.3705		0.91586	0.27038
1.29924	-85.8038		1.29924	0.2423
1.68794	-73.3354		1.68794	0.20519
2.05632	-64.7714		2.05632	0.1797
2.39443	-55.9298		2.39443	0.1546
2.67704	-43.7845		2.67704	0.12196
2.90215	-29.9796		2.90215	0.08378
3.07439	-19.3218		3.07439	0.04825
3.19502	-10.2114		3.19502	0.02157

## Sheet: Figure 3a
1 M 60 deg C			1 M 28 deg C			0.1 M 26 deg C
time	Specific Pt dissolution rate		time	Specific Pt dissolution rate		time	Specific Pt dissolution rate
-7451.5	0.11071		-2738.7	0.11071		-668.628	0.0398
-7451.4	0.11035		-2738.6	0.11035		-668.528	0.03985
-7451.3	0.11		-2738.5	0.11		-668.428	0.0399
-7451.2	0.10964		-2738.4	0.10964		-668.328	0.03995
-7451.1	0.10928		-2738.3	0.10928		-668.227	0.04
-7451	0.10893		-2738.2	0.10893		-668.127	0.04004
-7450.9	0.10857		-2738.1	0.10857		-668.027	0.04009
-7450.8	0.10822		-2738	0.10822		-667.927	0.04014
-7450.7	0.10787		-2737.9	0.10787		-667.827	0.04018
-7450.6	0.10751		-2737.8	0.10751		-667.726	0.04022
-7450.5	0.10716		-2737.7	0.10716		-667.626	0.04026
-7450.4	0.10681		-2737.6	0.10681		-667.526	0.0403
-7450.3	0.10645		-2737.5	0.10645		-667.426	0.04034
-7450.2	0.1061		-2737.4	0.1061		-667.326	0.04038
-7450.1	0.10575		-2737.3	0.10575		-667.225	0.04042
-7450	0.1054		-2737.2	0.1054		-667.125	0.04045
-7449.9	0.10505		-2737.1	0.10505		-667.025	0.04049
-7449.8	0.1047		-2737	0.1047		-666.925	0.04052
-7449.7	0.10435		-2736.9	0.10435		-666.825	0.04055
-7449.6	0.104		-2736.8	0.104		-666.724	0.04058
-7449.5	0.10366		-2736.7	0.10366		-666.624	0.04061
-7449.4	0.10331		-2736.6	0.10331		-666.524	0.04064
-7449.3	0.10296		-2736.5	0.10296		-666.424	0.04066
-7449.2	0.10261		-2736.4	0.10261		-666.324	0.04069
-7449.1	0.10227		-2736.3	0.10227		-666.223	0.04072
-7449	0.10192		-2736.2	0.10192		-666.123	0.04074
-7448.9	0.10158		-2736.1	0.10158		-666.023	0.04076
-7448.8	0.10123		-2736	0.10123		-665.923	0.04078
-7448.7	0.10089		-2735.9	0.10089		-665.823	0.0408
-7448.6	0.10054		-2735.8	0.10054		-665.722	0.04082
-7448.5	0.1002		-2735.7	0.1002		-665.622	0.04084
-7448.4	0.09986		-2735.6	0.09986		-665.522	0.04085
-7448.29	0.09951		-2735.49	0.09951		-665.422	0.04087
-7448.19	0.09917		-2735.39	0.09917		-665.322	0.04088
-7448.09	0.09883		-2735.29	0.09883		-665.221	0.04089
-7447.99	0.09849		-2735.19	0.09849		-665.121	0.04091
-7447.89	0.09815		-2735.09	0.09815		-665.021	0.04092
-7447.79	0.09781		-2734.99	0.09781		-664.921	0.04093
-7447.69	0.09747		-2734.89	0.09747		-664.821	0.04093
-7447.59	0.09713		-2734.79	0.09713		-664.72	0.04094
-7447.49	0.09679		-2734.69	0.09679		-664.62	0.04095
-7447.39	0.09645		-2734.59	0.09645		-664.52	0.04095
-7447.29	0.09612		-2734.49	0.09612		-664.42	0.04095
-7447.19	0.09578		-2734.39	0.09578		-664.32	0.04095
-7447.09	0.09544		-2734.29	0.09544		-664.219	0.04096
-7446.99	0.09511		-2734.19	0.09511		-664.119	0.04095
-7446.89	0.09477		-2734.09	0.09477		-664.019	0.04095
-7446.79	0.09443		-2733.99	0.09443		-663.919	0.04095
-7446.69	0.0941		-2733.89	0.0941		-663.818	0.04095
-7446.59	0.09376		-2733.79	0.09376		-663.718	0.04094
-7446.49	0.09343		-2733.69	0.09343		-663.618	0.04093
-7446.39	0.09304		-2733.59	0.09304		-663.518	0.041
-7446.29	0.09264		-2733.49	0.09264		-663.418	0.041
-7446.19	0.09227		-2733.39	0.09227		-663.317	0.04093
-7446.09	0.09189		-2733.29	0.09189		-663.217	0.04102
-7445.99	0.09161		-2733.19	0.09161		-663.117	0.04103
-7445.89	0.0912		-2733.09	0.0912		-663.017	0.04096
-7445.79	0.09077		-2732.99	0.09077		-662.917	0.0409
-7445.69	0.09035		-2732.89	0.09035		-662.817	0.04086
-7445.59	0.09006		-2732.79	0.09006		-662.716	0.04078
-7445.49	0.08958		-2732.69	0.08958		-662.616	0.04073
-7445.39	0.08923		-2732.59	0.08923		-662.516	0.04075
-7445.29	0.08885		-2732.49	0.08885		-662.416	0.04066
-7445.19	0.08866		-2732.39	0.08866		-662.316	0.04072
-7445.09	0.08847		-2732.29	0.08847		-662.215	0.04068
-7444.99	0.08814		-2732.19	0.08814		-662.115	0.04052
-7444.89	0.08777		-2732.09	0.08777		-662.015	0.04052
-7444.79	0.08743		-2731.99	0.08743		-661.915	0.04045
-7444.69	0.08707		-2731.89	0.08707		-661.814	0.0405
-7444.59	0.08683		-2731.79	0.08683		-661.714	0.04046
-7444.49	0.08651		-2731.69	0.08651		-661.614	0.04039
-7444.39	0.08615		-2731.59	0.08615		-661.514	0.04031
-7444.29	0.08594		-2731.49	0.08594		-661.414	0.04026
-7444.19	0.0857		-2731.39	0.0857		-661.313	0.04021
-7444.09	0.08532		-2731.29	0.08532		-661.213	0.04016
-7443.99	0.08494		-2731.19	0.08494		-661.113	0.04008
-7443.89	0.0846		-2731.09	0.0846		-661.013	0.04007
-7443.79	0.08423		-2730.99	0.08423		-660.913	0.03999
-7443.69	0.08392		-2730.89	0.08392		-660.812	0.03986
-7443.59	0.08368		-2730.79	0.08368		-660.712	0.03985
-7443.49	0.08336		-2730.69	0.08336		-660.612	0.03984
-7443.38	0.08308		-2730.58	0.08308		-660.512	0.03982
-7443.28	0.08284		-2730.48	0.08284		-660.412	0.03979
-7443.18	0.08259		-2730.38	0.08259		-660.311	0.03979
-7443.08	0.08239		-2730.28	0.08239		-660.211	0.03964
-7442.98	0.08209		-2730.18	0.08209		-660.111	0.03954
-7442.88	0.08174		-2730.08	0.08174		-660.011	0.03948
-7442.78	0.08149		-2729.98	0.08149		-659.911	0.03939
-7442.68	0.08118		-2729.88	0.08118		-659.81	0.03957
-7442.58	0.08089		-2729.78	0.08089		-659.71	0.03954
-7442.48	0.08057		-2729.68	0.08057		-659.61	0.0395
-7442.38	0.08038		-2729.58	0.08038		-659.51	0.03933
-7442.28	0.08005		-2729.48	0.08005		-659.41	0.03934
-7442.18	0.07982		-2729.38	0.07982		-659.309	0.03967
-7442.08	0.07962		-2729.28	0.07962		-659.209	0.03962
-7441.98	0.07942		-2729.18	0.07942		-659.109	0.03972
-7441.88	0.07922		-2729.08	0.07922		-659.009	0.03971
-7441.78	0.079		-2728.98	0.079		-658.909	0.03973
-7441.68	0.07871		-2728.88	0.07871		-658.808	0.03967
-7441.58	0.07849		-2728.78	0.07849		-658.708	0.03968
-7441.48	0.07823		-2728.68	0.07823		-658.608	0.03968
-7441.38	0.07796		-2728.58	0.07796		-658.508	0.03965
-7441.28	0.07771		-2728.48	0.07771		-658.408	0.03959
-7441.18	0.07747		-2728.38	0.07747		-658.307	0.03952
-7441.08	0.07716		-2728.28	0.07716		-658.207	0.03956
-7440.98	0.0769		-2728.18	0.0769		-658.107	0.03962
-7440.88	0.07657		-2728.08	0.07657		-658.007	0.03965
-7440.78	0.07626		-2727.98	0.07626		-657.907	0.03968
-7440.68	0.07598		-2727.88	0.07598		-657.806	0.03969
-7440.58	0.07573		-2727.78	0.07573		-657.706	0.03966
-7440.48	0.07544		-2727.68	0.07544		-657.606	0.03962
-7440.38	0.07506		-2727.58	0.07506		-657.506	0.03966
-7440.28	0.07475		-2727.48	0.07475		-657.405	0.03963
-7440.18	0.07447		-2727.38	0.07447		-657.305	0.03967
-7440.08	0.07406		-2727.28	0.07406		-657.205	0.03967
-7439.98	0.07373		-2727.18	0.07373		-657.105	0.03966
-7439.88	0.07352		-2727.08	0.07352		-657.005	0.03968
-7439.78	0.07326		-2726.98	0.07326		-656.904	0.03966
-7439.68	0.07292		-2726.88	0.07292		-656.804	0.03955
-7439.58	0.07256		-2726.78	0.07256		-656.704	0.03961
-7439.48	0.07238		-2726.68	0.07238		-656.604	0.0397
-7439.38	0.07206		-2726.58	0.07206		-656.504	0.03969
-7439.28	0.07183		-2726.48	0.07183		-656.404	0.0397
-7439.18	0.07157		-2726.38	0.07157		-656.303	0.0396
-7439.08	0.07129		-2726.28	0.07129		-656.203	0.03956
-7438.98	0.07095		-2726.18	0.07095		-656.103	0.03965
-7438.88	0.07063		-2726.08	0.07063		-656.003	0.03968
-7438.78	0.07042		-2725.98	0.07042		-655.903	0.03968
-7438.68	0.07018		-2725.88	0.07018		-655.802	0.03973
-7438.58	0.06994		-2725.78	0.06994		-655.702	0.0398
-7438.48	0.0697		-2725.68	0.0697		-655.602	0.03985
-7438.37	0.06933		-2725.57	0.06933		-655.502	0.03979
-7438.27	0.069		-2725.47	0.069		-655.402	0.03993
-7438.17	0.06868		-2725.37	0.06868		-655.301	0.0399
-7438.07	0.06843		-2725.27	0.06843		-655.201	0.04
-7437.97	0.06816		-2725.17	0.06816		-655.101	0.03981
-7437.87	0.06786		-2725.07	0.06786		-655.001	0.03907
-7437.77	0.06762		-2724.97	0.06762		-654.9	0.03912
-7437.67	0.06739		-2724.87	0.06739		-654.8	0.03923
-7437.57	0.06715		-2724.77	0.06715		-654.7	0.03926
-7437.47	0.06676		-2724.67	0.06676		-654.6	0.03944
-7437.37	0.06637		-2724.57	0.06637		-654.5	0.03963
-7437.27	0.06608		-2724.47	0.06608		-654.399	0.03975
-7437.17	0.0659		-2724.37	0.0659		-654.299	0.03983
-7437.07	0.06574		-2724.27	0.06574		-654.199	0.03994
-7436.97	0.06555		-2724.17	0.06555		-654.099	0.03997
-7436.87	0.06532		-2724.07	0.06532		-653.999	0.04011
-7436.77	0.06512		-2723.97	0.06512		-653.898	0.04018
-7436.67	0.06483		-2723.87	0.06483		-653.798	0.04031
-7436.57	0.06454		-2723.77	0.06454		-653.698	0.04041
-7436.47	0.06429		-2723.67	0.06429		-653.598	0.04033
-7436.37	0.06408		-2723.57	0.06408		-653.498	0.0404
-7436.27	0.06385		-2723.47	0.06385		-653.397	0.04049
-7436.17	0.06359		-2723.37	0.06359		-653.297	0.04049
-7436.07	0.06336		-2723.27	0.06336		-653.197	0.04053
-7435.97	0.06318		-2723.17	0.06318		-653.097	0.04047
-7435.87	0.06291		-2723.07	0.06291		-652.997	0.04054
-7435.77	0.06265		-2722.97	0.06265		-652.896	0.04068
-7435.67	0.0624		-2722.87	0.0624		-652.796	0.0402
-7435.57	0.06219		-2722.77	0.06219		-652.696	0.04029
-7435.47	0.06204		-2722.67	0.06204		-652.596	0.0404
-7435.37	0.06181		-2722.57	0.06181		-652.496	0.03991
-7435.27	0.06156		-2722.47	0.06156		-652.395	0.04005
-7435.17	0.06136		-2722.37	0.06136		-652.295	0.0403
-7435.07	0.06108		-2722.27	0.06108		-652.195	0.04043
-7434.97	0.06078		-2722.17	0.06078		-652.095	0.04059
-7434.87	0.06059		-2722.07	0.06059		-651.995	0.04079
-7434.77	0.06035		-2721.97	0.06035		-651.894	0.04088
-7434.67	0.06011		-2721.87	0.06011		-651.794	0.04108
-7434.57	0.05993		-2721.77	0.05993		-651.694	0.04115
-7434.47	0.05965		-2721.67	0.05965		-651.594	0.04127
-7434.37	0.05947		-2721.57	0.05947		-651.494	0.04145
-7434.27	0.05929		-2721.47	0.05929		-651.393	0.04156
-7434.17	0.05906		-2721.37	0.05906		-651.293	0.04141
-7434.07	0.05881		-2721.27	0.05881		-651.193	0.04147
-7433.97	0.05868		-2721.17	0.05868		-651.093	0.04158
-7433.87	0.05853		-2721.07	0.05853		-650.993	0.04161
-7433.77	0.05831		-2720.97	0.05831		-650.892	0.04169
-7433.67	0.05819		-2720.87	0.05819		-650.792	0.04178
-7433.56	0.058		-2720.76	0.058		-650.692	0.04183
-7433.46	0.05783		-2720.66	0.05783		-650.592	0.04183
-7433.36	0.05766		-2720.56	0.05766		-650.491	0.04184
-7433.26	0.05745		-2720.46	0.05745		-650.391	0.04191
-7433.16	0.05725		-2720.36	0.05725		-650.291	0.04196
-7433.06	0.05711		-2720.26	0.05711		-650.191	0.04199
-7432.96	0.05688		-2720.16	0.05688		-650.091	0.04213
-7432.86	0.05667		-2720.06	0.05667		-649.99	0.04222
-7432.76	0.05652		-2719.96	0.05652		-649.89	0.04232
-7432.66	0.05629		-2719.86	0.05629		-649.79	0.04238
-7432.56	0.05604		-2719.76	0.05604		-649.69	0.04245
-7432.46	0.05587		-2719.66	0.05587		-649.59	0.04257
-7432.36	0.05569		-2719.56	0.05569		-649.49	0.04268
-7432.26	0.0554		-2719.46	0.0554		-649.389	0.04283
-7432.16	0.05522		-2719.36	0.05522		-649.289	0.04294
-7432.06	0.05498		-2719.26	0.05498		-649.189	0.043
-7431.96	0.0548		-2719.16	0.0548		-649.089	0.04307
-7431.86	0.05452		-2719.06	0.05452		-648.989	0.04302
-7431.76	0.05418		-2718.96	0.05418		-648.888	0.04304
-7431.66	0.05388		-2718.86	0.05388		-648.788	0.04307
-7431.56	0.05368		-2718.76	0.05368		-648.688	0.04316
-7431.46	0.05352		-2718.66	0.05352		-648.588	0.04309
-7431.36	0.05326		-2718.56	0.05326		-648.487	0.04307
-7431.26	0.05312		-2718.46	0.05312		-648.387	0.04307
-7431.16	0.05293		-2718.36	0.05293		-648.287	0.0431
-7431.06	0.05269		-2718.26	0.05269		-648.187	0.04311
-7430.96	0.05241		-2718.16	0.05241		-648.087	0.04308
-7430.86	0.05215		-2718.06	0.05215		-647.986	0.04305
-7430.76	0.05179		-2717.96	0.05179		-647.886	0.04303
-7430.66	0.05157		-2717.86	0.05157		-647.786	0.04293
-7430.56	0.05131		-2717.76	0.05131		-647.686	0.04284
-7430.46	0.05112		-2717.66	0.05112		-647.586	0.04284
-7430.36	0.05094		-2717.56	0.05094		-647.485	0.04289
-7430.26	0.05074		-2717.46	0.05074		-647.385	0.04283
-7430.16	0.05053		-2717.36	0.05053		-647.285	0.04278
-7430.06	0.05039		-2717.26	0.05039		-647.185	0.0427
-7429.96	0.05025		-2717.16	0.05025		-647.085	0.04263
-7429.86	0.05003		-2717.06	0.05003		-646.984	0.04258
-7429.76	0.04987		-2716.96	0.04987		-646.884	0.04255
-7429.66	0.04966		-2716.86	0.04966		-646.784	0.04252
-7429.56	0.04955		-2716.76	0.04955		-646.684	0.04243
-7429.46	0.0494		-2716.66	0.0494		-646.584	0.04239
-7429.36	0.04911		-2716.56	0.04911		-646.483	0.04184
-7429.26	0.04888		-2716.46	0.04888		-646.383	0.04176
-7429.16	0.0487		-2716.36	0.0487		-646.283	0.04166
-7429.06	0.0485		-2716.26	0.0485		-646.183	0.04174
-7428.96	0.04829		-2716.16	0.04829		-646.083	0.04165
-7428.86	0.04803		-2716.06	0.04803		-645.982	0.04158
-7428.76	0.0479		-2715.96	0.0479		-645.882	0.04149
-7428.66	0.04771		-2715.86	0.04771		-645.782	0.04147
-7428.55	0.04753		-2715.75	0.04753		-645.682	0.04133
-7428.45	0.04729		-2715.65	0.04729		-645.582	0.04122
-7428.35	0.04712		-2715.55	0.04712		-645.481	0.04113
-7428.25	0.04694		-2715.45	0.04694		-645.381	0.04103
-7428.15	0.04679		-2715.35	0.04679		-645.281	0.04056
-7428.05	0.04656		-2715.25	0.04656		-645.181	0.04048
-7427.95	0.04635		-2715.15	0.04635		-645.081	0.04034
-7427.85	0.04622		-2715.05	0.04622		-644.98	0.04031
-7427.75	0.04605		-2714.95	0.04605		-644.88	0.04101
-7427.65	0.04588		-2714.85	0.04588		-644.78	0.04093
-7427.55	0.04573		-2714.75	0.04573		-644.68	0.04087
-7427.45	0.04554		-2714.65	0.04554		-644.58	0.04086
-7427.35	0.04539		-2714.55	0.04539		-644.479	0.04077
-7427.25	0.04532		-2714.45	0.04532		-644.379	0.04065
-7427.15	0.04521		-2714.35	0.04521		-644.279	0.04051
-7427.05	0.04501		-2714.25	0.04501		-644.179	0.04045
-7426.95	0.04486		-2714.15	0.04486		-644.078	0.04037
-7426.85	0.04476		-2714.05	0.04476		-643.978	0.04037
-7426.75	0.04455		-2713.95	0.04455		-643.878	0.04023
-7426.65	0.04429		-2713.85	0.04429		-643.778	0.04014
-7426.55	0.04412		-2713.75	0.04412		-643.678	0.04002
-7426.45	0.04399		-2713.65	0.04399		-643.577	0.03975
-7426.35	0.04382		-2713.55	0.04382		-643.477	0.0398
-7426.25	0.04364		-2713.45	0.04364		-643.377	0.03977
-7426.15	0.04345		-2713.35	0.04345		-643.277	0.03961
-7426.05	0.04333		-2713.25	0.04333		-643.177	0.03953
-7425.95	0.04318		-2713.15	0.04318		-643.077	0.03954
-7425.85	0.04299		-2713.05	0.04299		-642.976	0.03948
-7425.75	0.04286		-2712.95	0.04286		-642.876	0.03934
-7425.65	0.04267		-2712.85	0.04267		-642.776	0.03927
-7425.55	0.04254		-2712.75	0.04254		-642.676	0.03987
-7425.45	0.04234		-2712.65	0.04234		-642.576	0.03978
-7425.35	0.04216		-2712.55	0.04216		-642.475	0.03976
-7425.25	0.04204		-2712.45	0.04204		-642.375	0.04029
-7425.15	0.04193		-2712.35	0.04193		-642.275	0.04035
-7425.05	0.0418		-2712.25	0.0418		-642.175	0.04035
-7424.95	0.04173		-2712.15	0.04173		-642.074	0.04042
-7424.85	0.04156		-2712.05	0.04156		-641.974	0.04042
-7424.75	0.04144		-2711.95	0.04144		-641.874	0.04041
-7424.65	0.04133		-2711.85	0.04133		-641.774	0.04046
-7424.55	0.04121		-2711.75	0.04121		-641.674	0.04033
-7424.45	0.04108		-2711.65	0.04108		-641.573	0.04037
-7424.35	0.04099		-2711.55	0.04099		-641.473	0.04046
-7424.25	0.04086		-2711.45	0.04086		-641.373	0.04043
-7424.15	0.04072		-2711.35	0.04072		-641.273	0.04046
-7424.05	0.04063		-2711.25	0.04063		-641.173	0.04077
-7423.95	0.04053		-2711.15	0.04053		-641.072	0.0408
-7423.85	0.04047		-2711.05	0.04047		-640.972	0.0407
-7423.75	0.04031		-2710.95	0.04031		-640.872	0.04075
-7423.64	0.04018		-2710.84	0.04018		-640.772	0.04074
-7423.54	0.04001		-2710.74	0.04001		-640.672	0.04077
-7423.44	0.03979		-2710.64	0.03979		-640.571	0.04067
-7423.34	0.03956		-2710.54	0.03956		-640.471	0.04073
-7423.24	0.0393		-2710.44	0.0393		-640.371	0.04073
-7423.14	0.03907		-2710.34	0.03907		-640.271	0.04075
-7423.04	0.03889		-2710.24	0.03889		-640.171	0.0408
-7422.94	0.03873		-2710.14	0.03873		-640.07	0.04091
-7422.84	0.0386		-2710.04	0.0386		-639.97	0.04093
-7422.74	0.0385		-2709.94	0.0385		-639.87	0.04094
-7422.64	0.03836		-2709.84	0.03836		-639.77	0.04092
-7422.54	0.03817		-2709.74	0.03817		-639.67	0.04096
-7422.44	0.03803		-2709.64	0.03803		-639.569	0.04096
-7422.34	0.03782		-2709.54	0.03782		-639.469	0.04092
-7422.24	0.03765		-2709.44	0.03765		-639.369	0.04096
-7422.14	0.03751		-2709.34	0.03751		-639.269	0.04088
-7422.04	0.03732		-2709.24	0.03732		-639.169	0.0409
-7421.94	0.03718		-2709.14	0.03718		-639.068	0.04093
-7421.84	0.03702		-2709.04	0.03702		-638.968	0.04096
-7421.74	0.0369		-2708.94	0.0369		-638.868	0.04097
-7421.64	0.03685		-2708.84	0.03685		-638.768	0.04098
-7421.54	0.0368		-2708.74	0.0368		-638.668	0.04092
-7421.44	0.0367		-2708.64	0.0367		-638.567	0.04082
-7421.34	0.03654		-2708.54	0.03654		-638.467	0.04083
-7421.24	0.03641		-2708.44	0.03641		-638.367	0.04079
-7421.14	0.03621		-2708.34	0.03621		-638.267	0.04077
-7421.04	0.03601		-2708.24	0.03601		-638.167	0.04073
-7420.94	0.03588		-2708.14	0.03588		-638.066	0.04073
-7420.84	0.03578		-2708.04	0.03578		-637.966	0.04071
-7420.74	0.0356		-2707.94	0.0356		-637.866	0.04068
-7420.64	0.03561		-2707.84	0.03561		-637.766	0.04069
-7420.54	0.03548		-2707.74	0.03548		-637.666	0.04072
-7420.44	0.03536		-2707.64	0.03536		-637.565	0.04075
-7420.34	0.03521		-2707.54	0.03521		-637.465	0.04062
-7420.24	0.03506		-2707.44	0.03506		-637.365	0.04049
-7420.14	0.03495		-2707.34	0.03495		-637.265	0.04043
-7420.04	0.03486		-2707.24	0.03486		-637.164	0.04031
-7419.94	0.0347		-2707.14	0.0347		-637.064	0.04024
-7419.84	0.03451		-2707.04	0.03451		-636.964	0.04021
-7419.74	0.03437		-2706.94	0.03437		-636.864	0.04018
-7419.64	0.03416		-2706.84	0.03416		-636.764	0.04016
-7419.54	0.03399		-2706.74	0.03399		-636.663	0.04011
-7419.44	0.03385		-2706.64	0.03385		-636.563	0.04018
-7419.34	0.03366		-2706.54	0.03366		-636.463	0.04005
-7419.24	0.03352		-2706.44	0.03352		-636.363	0.04044
-7419.14	0.03341		-2706.34	0.03341		-636.263	0.04032
-7419.04	0.03324		-2706.24	0.03324		-636.163	0.04026
-7418.94	0.0331		-2706.14	0.0331		-636.062	0.04019
-7418.84	0.033		-2706.04	0.033		-635.962	0.04019
-7418.73	0.03288		-2705.93	0.03288		-635.862	0.04013
-7418.63	0.03275		-2705.83	0.03275		-635.762	0.04009
-7418.53	0.03258		-2705.73	0.03258		-635.662	0.03998
-7418.43	0.03243		-2705.63	0.03243		-635.561	0.03995
-7418.33	0.03232		-2705.53	0.03232		-635.461	0.03982
-7418.23	0.03225		-2705.43	0.03225		-635.361	0.03971
-7418.13	0.03214		-2705.33	0.03214		-635.261	0.03955
-7418.03	0.03205		-2705.23	0.03205		-635.16	0.03979
-7417.93	0.03195		-2705.13	0.03195		-635.06	0.03976
-7417.83	0.03186		-2705.03	0.03186		-634.96	0.03974
-7417.73	0.03174		-2704.93	0.03174		-634.86	0.03975
-7417.63	0.03164		-2704.83	0.03164		-634.76	0.03977
-7417.53	0.03156		-2704.73	0.03156		-634.659	0.03984
-7417.43	0.03143		-2704.63	0.03143		-634.559	0.03988
-7417.33	0.03132		-2704.53	0.03132		-634.459	0.03978
-7417.23	0.03125		-2704.43	0.03125		-634.359	0.03982
-7417.13	0.03117		-2704.33	0.03117		-634.259	0.03987
-7417.03	0.03105		-2704.23	0.03105		-634.158	0.03982
-7416.93	0.03094		-2704.13	0.03094		-634.058	0.0398
-7416.83	0.03085		-2704.03	0.03085		-633.958	0.03978
-7416.73	0.03074		-2703.93	0.03074		-633.858	0.03972
-7416.63	0.03066		-2703.83	0.03066		-633.758	0.0398
-7416.53	0.03058		-2703.73	0.03058		-633.657	0.03984
-7416.43	0.03052		-2703.63	0.03052		-633.557	0.03981
-7416.33	0.03041		-2703.53	0.03041		-633.457	0.04002
-7416.23	0.0303		-2703.43	0.0303		-633.357	0.04002
-7416.13	0.03024		-2703.33	0.03024		-633.257	0.04001
-7416.03	0.03023		-2703.23	0.03023		-633.156	0.04011
-7415.93	0.03014		-2703.13	0.03014		-633.056	0.04013
-7415.83	0.03008		-2703.03	0.03008		-632.956	0.04011
-7415.73	0.02998		-2702.93	0.02998		-632.856	0.04013
-7415.63	0.02987		-2702.83	0.02987		-632.756	0.0401
-7415.53	0.02984		-2702.73	0.02984		-632.655	0.03996
-7415.43	0.02977		-2702.63	0.02977		-632.555	0.03996
-7415.33	0.02973		-2702.53	0.02973		-632.455	0.03998
-7415.23	0.02966		-2702.43	0.02966		-632.355	0.04
-7415.13	0.02961		-2702.33	0.02961		-632.255	0.04009
-7415.03	0.02951		-2702.23	0.02951		-632.154	0.04009
-7414.93	0.02947		-2702.13	0.02947		-632.054	0.04009
-7414.83	0.02935		-2702.03	0.02935		-631.954	0.04
-7414.73	0.02926		-2701.93	0.02926		-631.854	0.04004
-7414.63	0.02918		-2701.83	0.02918		-631.754	0.03953
-7414.53	0.02911		-2701.73	0.02911		-631.653	0.03962
-7414.43	0.02902		-2701.63	0.02902		-631.553	0.03976
-7414.33	0.02898		-2701.53	0.02898		-631.453	0.03979
-7414.23	0.02889		-2701.43	0.02889		-631.353	0.03975
-7414.13	0.0288		-2701.33	0.0288		-631.253	0.03978
-7414.03	0.02875		-2701.23	0.02875		-631.152	0.03981
-7413.93	0.02866		-2701.13	0.02866		-631.052	0.03979
-7413.83	0.02857		-2701.03	0.02857		-630.952	0.03981
-7413.72	0.02842		-2700.92	0.02842		-630.852	0.03993
-7413.62	0.02833		-2700.82	0.02833		-630.751	0.03993
-7413.52	0.02822		-2700.72	0.02822		-630.651	0.03997
-7413.42	0.02812		-2700.62	0.02812		-630.551	0.04001
-7413.32	0.02807		-2700.52	0.02807		-630.451	0.04024
-7413.22	0.02802		-2700.42	0.02802		-630.351	0.04028
-7413.12	0.02806		-2700.32	0.02806		-630.25	0.04034
-7413.02	0.02808		-2700.22	0.02808		-630.15	0.04042
-7412.92	0.02802		-2700.12	0.02802		-630.05	0.04048
-7412.82	0.02794		-2700.02	0.02794		-629.95	0.04047
-7412.72	0.02789		-2699.92	0.02789		-629.85	0.04045
-7412.62	0.02782		-2699.82	0.02782		-629.75	0.04047
-7412.52	0.02778		-2699.72	0.02778		-629.649	0.04056
-7412.42	0.02774		-2699.62	0.02774		-629.549	0.04059
-7412.32	0.02773		-2699.52	0.02773		-629.449	0.04067
-7412.22	0.02768		-2699.42	0.02768		-629.349	0.04072
-7412.12	0.02762		-2699.32	0.02762		-629.249	0.04072
-7412.02	0.02759		-2699.22	0.02759		-629.148	0.04074
-7411.92	0.02755		-2699.12	0.02755		-629.048	0.04074
-7411.82	0.0275		-2699.02	0.0275		-628.948	0.0407
-7411.72	0.02741		-2698.92	0.02741		-628.848	0.04075
-7411.62	0.02733		-2698.82	0.02733		-628.747	0.04072
-7411.52	0.02728		-2698.72	0.02728		-628.647	0.04068
-7411.42	0.0272		-2698.62	0.0272		-628.547	0.04069
-7411.32	0.02709		-2698.52	0.02709		-628.447	0.04065
-7411.22	0.02704		-2698.42	0.02704		-628.347	0.04068
-7411.12	0.02698		-2698.32	0.02698		-628.246	0.04077
-7411.02	0.02693		-2698.22	0.02693		-628.146	0.04082
-7410.92	0.02684		-2698.12	0.02684		-628.046	0.04083
-7410.82	0.02679		-2698.02	0.02679		-627.946	0.04072
-7410.72	0.02667		-2697.92	0.02667		-627.846	0.04074
-7410.62	0.02658		-2697.82	0.02658		-627.745	0.04078
-7410.52	0.02648		-2697.72	0.02648		-627.645	0.04078
-7410.42	0.02641		-2697.62	0.02641		-627.545	0.0407
-7410.32	0.02633		-2697.52	0.02633		-627.445	0.04065
-7410.22	0.02622		-2697.42	0.02622		-627.345	0.04077
-7410.12	0.02614		-2697.32	0.02614		-627.244	0.04065
-7410.02	0.02604		-2697.22	0.02604		-627.144	0.04067
-7409.92	0.02597		-2697.12	0.02597		-627.044	0.04073
-7409.82	0.02586		-2697.02	0.02586		-626.944	0.04082
-7409.72	0.02581		-2696.92	0.02581		-626.844	0.04071
-7409.62	0.02574		-2696.82	0.02574		-626.743	0.04065
-7409.52	0.02574		-2696.72	0.02574		-626.643	0.04062
-7409.42	0.02567		-2696.62	0.02567		-626.543	0.04058
-7409.32	0.02558		-2696.52	0.02558		-626.443	0.0405
-7409.22	0.02556		-2696.42	0.02556		-626.343	0.04053
-7409.12	0.02548		-2696.32	0.02548		-626.242	0.04051
-7409.02	0.0254		-2696.22	0.0254		-626.142	0.0405
-7408.92	0.02534		-2696.12	0.02534		-626.042	0.04051
-7408.81	0.02528		-2696.01	0.02528		-625.942	0.04047
-7408.71	0.02517		-2695.91	0.02517		-625.842	0.04045
-7408.61	0.02515		-2695.81	0.02515		-625.741	0.04037
-7408.51	0.02511		-2695.71	0.02511		-625.641	0.04031
-7408.41	0.02512		-2695.61	0.02512		-625.541	0.04023
-7408.31	0.02508		-2695.51	0.02508		-625.441	0.04019
-7408.21	0.02507		-2695.41	0.02507		-625.341	0.04023
-7408.11	0.025		-2695.31	0.025		-625.24	0.04023
-7408.01	0.02494		-2695.21	0.02494		-625.14	0.0403
-7407.91	0.02491		-2695.11	0.02491		-625.04	0.04032
-7407.81	0.02488		-2695.01	0.02488		-624.94	0.04032
-7407.71	0.02482		-2694.91	0.02482		-624.84	0.04032
-7407.61	0.02477		-2694.81	0.02477		-624.739	0.04041
-7407.51	0.02474		-2694.71	0.02474		-624.639	0.04016
-7407.41	0.0247		-2694.61	0.0247		-624.539	0.04014
-7407.31	0.02463		-2694.51	0.02463		-624.439	0.04012
-7407.21	0.02459		-2694.41	0.02459		-624.339	0.04028
-7407.11	0.02453		-2694.31	0.02453		-624.238	0.04021
-7407.01	0.02448		-2694.21	0.02448		-624.138	0.04014
-7406.91	0.02442		-2694.11	0.02442		-624.038	0.04023
-7406.81	0.02439		-2694.01	0.02439		-623.938	0.04031
-7406.71	0.02431		-2693.91	0.02431		-623.837	0.04038
-7406.61	0.02421		-2693.81	0.02421		-623.737	0.04043
-7406.51	0.02414		-2693.71	0.02414		-623.637	0.04047
-7406.41	0.02408		-2693.61	0.02408		-623.537	0.04041
-7406.31	0.02405		-2693.51	0.02405		-623.437	0.04044
-7406.21	0.02402		-2693.41	0.02402		-623.337	0.04053
-7406.11	0.02403		-2693.31	0.02403		-623.236	0.04052
-7406.01	0.02398		-2693.21	0.02398		-623.136	0.04048
-7405.91	0.02393		-2693.11	0.02393		-623.036	0.0404
-7405.81	0.02386		-2693.01	0.02386		-622.936	0.04045
-7405.71	0.02379		-2692.91	0.02379		-622.836	0.04048
-7405.61	0.02378		-2692.81	0.02378		-622.735	0.04047
-7405.51	0.02378		-2692.71	0.02378		-622.635	0.04053
-7405.41	0.02373		-2692.61	0.02373		-622.535	0.04065
-7405.31	0.02371		-2692.51	0.02371		-622.435	0.04047
-7405.21	0.02368		-2692.41	0.02368		-622.335	0.04052
-7405.11	0.02367		-2692.31	0.02367		-622.234	0.04055
-7405.01	0.02365		-2692.21	0.02365		-622.134	0.04057
-7404.91	0.02364		-2692.11	0.02364		-622.034	0.04051
-7404.81	0.02357		-2692.01	0.02357		-621.934	0.04042
-7404.71	0.02355		-2691.91	0.02355		-621.833	0.04049
-7404.61	0.02355		-2691.81	0.02355		-621.733	0.0404
-7404.51	0.02346		-2691.71	0.02346		-621.633	0.04095
-7404.41	0.0234		-2691.61	0.0234		-621.533	0.04097
-7404.31	0.02337		-2691.51	0.02337		-621.433	0.04093
-7404.21	0.02333		-2691.41	0.02333		-621.332	0.04088
-7404.11	0.02331		-2691.31	0.02331		-621.232	0.04093
-7404.01	0.02329		-2691.21	0.02329		-621.132	0.04094
-7403.9	0.02322		-2691.11	0.02322		-621.032	0.04101
-7403.8	0.02316		-2691	0.02316		-620.932	0.04074
-7403.7	0.02308		-2690.9	0.02308		-620.831	0.04071
-7403.6	0.02301		-2690.8	0.02301		-620.731	0.04075
-7403.5	0.02299		-2690.7	0.02299		-620.631	0.04081
-7403.4	0.02302		-2690.6	0.02302		-620.531	0.04086
-7403.3	0.02303		-2690.5	0.02303		-620.431	0.04082
-7403.2	0.02302		-2690.4	0.02302		-620.33	0.04082
-7403.1	0.02294		-2690.3	0.02294		-620.23	0.04072
-7403	0.02291		-2690.2	0.02291		-620.13	0.04035
-7402.9	0.02283		-2690.1	0.02283		-620.03	0.04039
-7402.8	0.02278		-2690	0.02278		-619.93	0.04041
-7402.7	0.02273		-2689.9	0.02273		-619.829	0.03951
-7402.6	0.02268		-2689.8	0.02268		-619.729	0.03968
-7402.5	0.02266		-2689.7	0.02266		-619.629	0.03977
-7402.4	0.02261		-2689.6	0.02261		-619.529	0.03983
-7402.3	0.02253		-2689.5	0.02253		-619.429	0.03989
-7402.2	0.02242		-2689.4	0.02242		-619.328	0.04
-7402.1	0.02238		-2689.3	0.02238		-619.228	0.04011
-7402	0.02232		-2689.2	0.02232		-619.128	0.04024
-7401.9	0.02228		-2689.1	0.02228		-619.028	0.04042
-7401.8	0.0222		-2689	0.0222		-618.928	0.0405
-7401.7	0.02215		-2688.9	0.02215		-618.827	0.04061
-7401.6	0.02212		-2688.8	0.02212		-618.727	0.0406
-7401.5	0.02211		-2688.7	0.02211		-618.627	0.04069
-7401.4	0.02204		-2688.6	0.02204		-618.527	0.04088
-7401.3	0.022		-2688.5	0.022		-618.427	0.04097
-7401.2	0.02196		-2688.4	0.02196		-618.326	0.04113
-7401.1	0.02189		-2688.3	0.02189		-618.226	0.04121
-7401	0.02181		-2688.2	0.02181		-618.126	0.04074
-7400.9	0.02174		-2688.1	0.02174		-618.026	0.04083
-7400.8	0.02169		-2688	0.02169		-617.926	0.04096
-7400.7	0.02164		-2687.9	0.02164		-617.825	0.04116
-7400.6	0.02159		-2687.8	0.02159		-617.725	0.04098
-7400.5	0.02157		-2687.7	0.02157		-617.625	0.041
-7400.4	0.02154		-2687.6	0.02154		-617.525	0.04103
-7400.3	0.02146		-2687.5	0.02146		-617.424	0.04122
-7400.2	0.02142		-2687.4	0.02142		-617.324	0.04136
-7400.1	0.02141		-2687.3	0.02141		-617.224	0.04137
-7400	0.02138		-2687.2	0.02138		-617.124	0.04164
-7399.9	0.02135		-2687.1	0.02135		-617.024	0.04177
-7399.8	0.02131		-2687	0.02131		-616.923	0.04187
-7399.7	0.02129		-2686.9	0.02129		-616.823	0.04191
-7399.6	0.02124		-2686.8	0.02124		-616.723	0.04198
-7399.5	0.02125		-2686.7	0.02125		-616.623	0.04206
-7399.4	0.02119		-2686.6	0.02119		-616.523	0.04216
-7399.3	0.02115		-2686.5	0.02115		-616.423	0.04221
-7399.2	0.02112		-2686.4	0.02112		-616.322	0.04226
-7399.1	0.02105		-2686.3	0.02105		-616.222	0.04227
-7398.99	0.02099		-2686.2	0.02099		-616.122	0.04225
-7398.89	0.02097		-2686.09	0.02097		-616.022	0.04197
-7398.79	0.02095		-2685.99	0.02095		-615.922	0.04203
-7398.69	0.02092		-2685.89	0.02092		-615.821	0.04213
-7398.59	0.02088		-2685.79	0.02088		-615.721	0.04225
-7398.49	0.02086		-2685.69	0.02086		-615.621	0.04236
-7398.39	0.02079		-2685.59	0.02079		-615.521	0.0425
-7398.29	0.02077		-2685.49	0.02077		-615.42	0.04267
-7398.19	0.02073		-2685.39	0.02073		-615.32	0.04276
-7398.09	0.02067		-2685.29	0.02067		-615.22	0.0427
-7397.99	0.02064		-2685.19	0.02064		-615.12	0.04275
-7397.89	0.02063		-2685.09	0.02063		-615.02	0.04289
-7397.79	0.0206		-2684.99	0.0206		-614.919	0.04299
-7397.69	0.02056		-2684.89	0.02056		-614.819	0.04305
-7397.59	0.02056		-2684.79	0.02056		-614.719	0.0429
-7397.49	0.02055		-2684.69	0.02055		-614.619	0.04293
-7397.39	0.02051		-2684.59	0.02051		-614.519	0.04328
-7397.29	0.02048		-2684.49	0.02048		-614.418	0.04338
-7397.19	0.02044		-2684.39	0.02044		-614.318	0.04346
-7397.09	0.0204		-2684.29	0.0204		-614.218	0.04352
-7396.99	0.02041		-2684.19	0.02041		-614.118	0.04358
-7396.89	0.02038		-2684.09	0.02038		-614.018	0.04368
-7396.79	0.02039		-2683.99	0.02039		-613.917	0.04368
-7396.69	0.0204		-2683.89	0.0204		-613.817	0.0437
-7396.59	0.02043		-2683.79	0.02043		-613.717	0.04372
-7396.49	0.02044		-2683.69	0.02044		-613.617	0.04373
-7396.39	0.02045		-2683.59	0.02045		-613.517	0.04367
-7396.29	0.02047		-2683.49	0.02047		-613.416	0.04365
-7396.19	0.02045		-2683.39	0.02045		-613.316	0.04365
-7396.09	0.02045		-2683.29	0.02045		-613.216	0.04359
-7395.99	0.02045		-2683.19	0.02045		-613.116	0.04359
-7395.89	0.02043		-2683.09	0.02043		-613.016	0.04354
-7395.79	0.02041		-2682.99	0.02041		-612.915	0.04358
-7395.69	0.02046		-2682.89	0.02046		-612.815	0.04351
-7395.59	0.02047		-2682.79	0.02047		-612.715	0.04348
-7395.49	0.02048		-2682.69	0.02048		-612.615	0.04332
-7395.39	0.02045		-2682.59	0.02045		-612.515	0.04325
-7395.29	0.02044		-2682.49	0.02044		-612.414	0.0431
-7395.19	0.02041		-2682.39	0.02041		-612.314	0.04312
-7395.09	0.02039		-2682.29	0.02039		-612.214	0.04297
-7394.99	0.02038		-2682.19	0.02038		-612.114	0.04278
-7394.89	0.02034		-2682.09	0.02034		-612.014	0.04266
-7394.79	0.02029		-2681.99	0.02029		-611.913	0.04263
-7394.69	0.02028		-2681.89	0.02028		-611.813	0.04258
-7394.59	0.02028		-2681.79	0.02028		-611.713	0.04238
-7394.49	0.02024		-2681.69	0.02024		-611.613	0.04222
-7394.39	0.02024		-2681.59	0.02024		-611.513	0.04209
-7394.29	0.02024		-2681.49	0.02024		-611.412	0.04194
-7394.19	0.02021		-2681.39	0.02021		-611.312	0.04183
-7394.09	0.02017		-2681.29	0.02017		-611.212	0.04175
-7393.98	0.02009		-2681.18	0.02009		-611.112	0.04157
-7393.88	0.02007		-2681.08	0.02007		-611.012	0.04131
-7393.78	0.02007		-2680.98	0.02007		-610.911	0.04098
-7393.68	0.02005		-2680.88	0.02005		-610.811	0.04108
-7393.58	0.02006		-2680.78	0.02006		-610.711	0.04097
-7393.48	0.02007		-2680.68	0.02007		-610.611	0.04075
-7393.38	0.02004		-2680.58	0.02004		-610.51	0.04055
-7393.28	0.02001		-2680.48	0.02001		-610.41	0.04033
-7393.18	0.01994		-2680.38	0.01994		-610.31	0.04017
-7393.08	0.01989		-2680.28	0.01989		-610.21	0.03993
-7392.98	0.01986		-2680.18	0.01986		-610.11	0.03985
-7392.88	0.01983		-2680.08	0.01983		-610.01	0.04009
-7392.78	0.01988		-2679.98	0.01988		-609.909	0.0399
-7392.68	0.01986		-2679.88	0.01986		-609.809	0.0397
-7392.58	0.01989		-2679.78	0.01989		-609.709	0.04058
-7392.48	0.01991		-2679.68	0.01991		-609.609	0.04035
-7392.38	0.01988		-2679.58	0.01988		-609.509	0.04038
-7392.28	0.01989		-2679.48	0.01989		-609.408	0.04035
-7392.18	0.01987		-2679.38	0.01987		-609.308	0.04027
-7392.08	0.01986		-2679.28	0.01986		-609.208	0.04016
-7391.98	0.01984		-2679.18	0.01984		-609.108	0.04007
-7391.88	0.01982		-2679.08	0.01982		-609.008	0.03998
-7391.78	0.01979		-2678.98	0.01979		-608.907	0.03995
-7391.68	0.01978		-2678.88	0.01978		-608.807	0.03983
-7391.58	0.01974		-2678.78	0.01974		-608.707	0.03979
-7391.48	0.01973		-2678.68	0.01973		-608.607	0.03983
-7391.38	0.01971		-2678.58	0.01971		-608.506	0.03979
-7391.28	0.0197		-2678.48	0.0197		-608.406	0.03968
-7391.18	0.01967		-2678.38	0.01967		-608.306	0.03957
-7391.08	0.01966		-2678.28	0.01966		-608.206	0.03944
-7390.98	0.01967		-2678.18	0.01967		-608.106	0.03932
-7390.88	0.01966		-2678.08	0.01966		-608.005	0.03981
-7390.78	0.01964		-2677.98	0.01964		-607.905	0.03973
-7390.68	0.01962		-2677.88	0.01962		-607.805	0.03966
-7390.58	0.0196		-2677.78	0.0196		-607.705	0.0396
-7390.48	0.01957		-2677.68	0.01957		-607.605	0.03983
-7390.38	0.01954		-2677.58	0.01954		-607.505	0.03983
-7390.28	0.01955		-2677.48	0.01955		-607.404	0.03988
-7390.18	0.01955		-2677.38	0.01955		-607.304	0.03987
-7390.08	0.01953		-2677.28	0.01953		-607.204	0.03973
-7389.98	0.01948		-2677.18	0.01948		-607.104	0.03973
-7389.88	0.01944		-2677.08	0.01944		-607.003	0.02872
-7389.78	0.01944		-2676.98	0.01944		-606.903	0.02975
-7389.68	0.0194		-2676.88	0.0194		-606.803	0.0308
-7389.58	0.01935		-2676.78	0.01935		-606.703	0.03183
-7389.48	0.01933		-2676.68	0.01933		-606.603	0.033
-7389.38	0.01928		-2676.58	0.01928		-606.502	0.03409
-7389.28	0.01925		-2676.48	0.01925		-606.402	0.03492
-7389.18	0.01923		-2676.38	0.01923		-606.302	0.03587
-7389.07	0.01919		-2676.27	0.01919		-606.202	0.0368
-7388.97	0.01919		-2676.17	0.01919		-606.102	0.03773
-7388.87	0.01918		-2676.07	0.01918		-606.001	0.03867
-7388.77	0.01915		-2675.97	0.01915		-605.901	0.03992
-7388.67	0.0191		-2675.87	0.0191		-605.801	0.04081
-7388.57	0.01907		-2675.77	0.01907		-605.701	0.04166
-7388.47	0.01908		-2675.67	0.01908		-605.601	0.04242
-7388.37	0.01908		-2675.57	0.01908		-605.5	0.04323
-7388.27	0.01907		-2675.47	0.01907		-605.4	0.04399
-7388.17	0.01905		-2675.37	0.01905		-605.3	0.04469
-7388.07	0.01904		-2675.27	0.01904		-605.2	0.04529
-7387.97	0.01906		-2675.17	0.01906		-605.1	0.04617
-7387.87	0.01904		-2675.07	0.01904		-604.999	0.04692
-7387.77	0.01905		-2674.97	0.01905		-604.899	0.04758
-7387.67	0.01904		-2674.87	0.01904		-604.799	0.04817
-7387.57	0.01902		-2674.77	0.01902		-604.699	0.0488
-7387.47	0.01901		-2674.67	0.01901		-604.599	0.04963
-7387.37	0.01898		-2674.57	0.01898		-604.498	0.05018
-7387.27	0.01901		-2674.47	0.01901		-604.398	0.05069
-7387.17	0.019		-2674.37	0.019		-604.298	0.05124
-7387.07	0.01899		-2674.27	0.01899		-604.198	0.05175
-7386.97	0.01897		-2674.17	0.01897		-604.097	0.0522
-7386.87	0.01896		-2674.07	0.01896		-603.997	0.05268
-7386.77	0.01897		-2673.97	0.01897		-603.897	0.05307
-7386.67	0.01895		-2673.87	0.01895		-603.797	0.05358
-7386.57	0.01895		-2673.77	0.01895		-603.697	0.05397
-7386.47	0.01891		-2673.67	0.01891		-603.596	0.05442
-7386.37	0.01891		-2673.57	0.01891		-603.496	0.05472
-7386.27	0.01888		-2673.47	0.01888		-603.396	0.05507
-7386.17	0.01886		-2673.37	0.01886		-603.296	0.0554
-7386.07	0.01882		-2673.27	0.01882		-603.196	0.05578
-7385.97	0.01879		-2673.17	0.01879		-603.096	0.05596
-7385.87	0.01876		-2673.07	0.01876		-602.995	0.05615
-7385.77	0.01874		-2672.97	0.01874		-602.895	0.05637
-7385.67	0.01872		-2672.87	0.01872		-602.795	0.05652
-7385.57	0.01865		-2672.77	0.01865		-602.695	0.05661
-7385.47	0.01865		-2672.67	0.01865		-602.595	0.05667
-7385.37	0.01861		-2672.57	0.01861		-602.494	0.05684
-7385.27	0.0186		-2672.47	0.0186		-602.394	0.05694
-7385.17	0.0186		-2672.37	0.0186		-602.294	0.05702
-7385.07	0.01863		-2672.27	0.01863		-602.194	0.05704
-7384.97	0.01863		-2672.17	0.01863		-602.093	0.05707
-7384.87	0.01859		-2672.07	0.01859		-601.993	0.05706
-7384.77	0.01858		-2671.97	0.01858		-601.893	0.05699
-7384.67	0.01857		-2671.87	0.01857		-601.793	0.05692
-7384.57	0.01856		-2671.77	0.01856		-601.693	0.05687
-7384.47	0.01849		-2671.67	0.01849		-601.592	0.05683
-7384.37	0.01848		-2671.57	0.01848		-601.492	0.05677
-7384.27	0.01849		-2671.47	0.01849		-601.392	0.05658
-7384.16	0.01847		-2671.36	0.01847		-601.292	0.05641
-7384.06	0.01849		-2671.26	0.01849		-601.192	0.05624
-7383.96	0.01851		-2671.16	0.01851		-601.091	0.05598
-7383.86	0.01856		-2671.06	0.01856		-600.991	0.05576
-7383.76	0.01856		-2670.96	0.01856		-600.891	0.05562
-7383.66	0.01855		-2670.86	0.01855		-600.791	0.05533
-7383.56	0.01852		-2670.76	0.01852		-600.691	0.05507
-7383.46	0.01851		-2670.66	0.01851		-600.59	0.05478
-7383.36	0.01852		-2670.56	0.01852		-600.49	0.05448
-7383.26	0.01851		-2670.46	0.01851		-600.39	0.05371
-7383.16	0.01849		-2670.36	0.01849		-600.29	0.05335
-7383.06	0.01849		-2670.26	0.01849		-600.19	0.05301
-7382.96	0.01848		-2670.16	0.01848		-600.089	0.0527
-7382.86	0.0185		-2670.06	0.0185		-599.989	0.05231
-7382.76	0.01852		-2669.96	0.01852		-599.889	0.05185
-7382.66	0.01851		-2669.86	0.01851		-599.789	0.05144
-7382.56	0.01851		-2669.76	0.01851		-599.689	0.05093
-7382.46	0.01846		-2669.66	0.01846		-599.588	0.05035
-7382.36	0.01841		-2669.56	0.01841		-599.488	0.04996
-7382.26	0.01838		-2669.46	0.01838		-599.388	0.04935
-7382.16	0.01837		-2669.36	0.01837		-599.288	0.04876
-7382.06	0.0184		-2669.26	0.0184		-599.188	0.04828
-7381.96	0.01843		-2669.16	0.01843		-599.087	0.04772
-7381.86	0.0184		-2669.06	0.0184		-598.987	0.04719
-7381.76	0.0184		-2668.96	0.0184		-598.887	0.04649
-7381.66	0.01836		-2668.86	0.01836		-598.787	0.0458
-7381.56	0.01835		-2668.76	0.01835		-598.687	0.04513
-7381.46	0.01839		-2668.66	0.01839		-598.586	0.0444
-7381.36	0.01837		-2668.56	0.01837		-598.486	0.04367
-7381.26	0.01835		-2668.46	0.01835		-598.386	0.04284
-7381.16	0.01833		-2668.36	0.01833		-598.286	0.04191
-7381.06	0.01832		-2668.26	0.01832		-598.186	0.04108
-7380.96	0.01829		-2668.16	0.01829		-598.085	0.04027
-7380.86	0.01826		-2668.06	0.01826		-597.985	0.03949
-7380.76	0.01823		-2667.96	0.01823		-597.885	0.03852
-7380.66	0.01821		-2667.86	0.01821		-597.785	0.03763
-7380.56	0.01822		-2667.76	0.01822		-597.685	0.03672
-7380.46	0.01819		-2667.66	0.01819		-597.584	0.03574
-7380.36	0.0182		-2667.56	0.0182		-597.484	0.03478
-7380.26	0.0182		-2667.46	0.0182		-597.384	0.0338
-7380.16	0.0182		-2667.36	0.0182		-597.284	0.03276
-7380.06	0.01816		-2667.26	0.01816		-597.183	0.03164
-7379.96	0.01814		-2667.16	0.01814		-597.083	0.03069
-7379.86	0.01815		-2667.06	0.01815		-596.983	0.0296
-7379.76	0.01813		-2666.96	0.01813		-596.883	0.04061
-7379.66	0.01812		-2666.86	0.01812		-596.783	0.04063
-7379.56	0.01813		-2666.76	0.01813		-596.683	0.04064
-7379.46	0.01813		-2666.66	0.01813		-596.582	0.0406
-7379.36	0.01813		-2666.56	0.01813		-596.482	0.04051
-7379.26	0.01813		-2666.45	0.01813		-596.382	0.04049
-7379.15	0.01813		-2666.35	0.01813		-596.282	0.04059
-7379.05	0.01813		-2666.25	0.01813		-596.182	0.04031
-7378.95	0.01814		-2666.15	0.01814		-596.081	0.0404
-7378.85	0.0181		-2666.05	0.0181		-595.981	0.0404
-7378.75	0.01805		-2665.95	0.01805		-595.881	0.0404
-7378.65	0.018		-2665.85	0.018		-595.781	0.04041
-7378.55	0.01801		-2665.75	0.01801		-595.681	0.04041
-7378.45	0.018		-2665.65	0.018		-595.58	0.04035
-7378.35	0.01803		-2665.55	0.01803		-595.48	0.04045
-7378.25	0.018		-2665.45	0.018		-595.38	0.04048
-7378.15	0.01805		-2665.35	0.01805		-595.28	0.04051
-7378.05	0.01802		-2665.25	0.01802		-595.179	0.04053
-7377.95	0.01802		-2665.15	0.01802		-595.079	0.04062
-7377.85	0.018		-2665.05	0.018		-594.979	0.04056
-7377.75	0.01798		-2664.95	0.01798		-594.879	0.04051
-7377.65	0.01798		-2664.85	0.01798		-594.779	0.04054
-7377.55	0.01798		-2664.75	0.01798		-594.678	0.04062
-7377.45	0.01797		-2664.65	0.01797		-594.578	0.04062
-7377.35	0.01794		-2664.55	0.01794		-594.478	0.04062
-7377.25	0.01794		-2664.45	0.01794		-594.378	0.04069
-7377.15	0.01793		-2664.35	0.01793		-594.278	0.04069
-7377.05	0.01792		-2664.25	0.01792		-594.178	0.04068
-7376.95	0.01793		-2664.15	0.01793		-594.077	0.04068
-7376.85	0.01798		-2664.05	0.01798		-593.977	0.04066
-7376.75	0.01799		-2663.95	0.01799		-593.877	0.04067
-7376.65	0.01799		-2663.85	0.01799		-593.777	0.0407
-7376.55	0.01798		-2663.75	0.01798		-593.676	0.04066
-7376.45	0.01794		-2663.65	0.01794		-593.576	0.04068
-7376.35	0.01795		-2663.55	0.01795		-593.476	0.04057
-7376.25	0.01795		-2663.45	0.01795		-593.376	0.04061
-7376.15	0.01795		-2663.35	0.01795		-593.276	0.04058
-7376.05	0.01795		-2663.25	0.01795		-593.175	0.04059
-7375.95	0.01797		-2663.15	0.01797		-593.075	0.04039
-7375.85	0.01797		-2663.05	0.01797		-592.975	0.04044
-7375.75	0.018		-2662.95	0.018		-592.875	0.04049
-7375.65	0.01796		-2662.85	0.01796		-592.775	0.04045
-7375.55	0.01799		-2662.75	0.01799		-592.674	0.04049
-7375.45	0.01799		-2662.65	0.01799		-592.574	0.0393
-7375.35	0.018		-2662.55	0.018		-592.474	0.03943
-7375.25	0.01803		-2662.45	0.01803		-592.374	0.03953
-7375.15	0.01805		-2662.35	0.01805		-592.274	0.0396
-7375.05	0.01803		-2662.25	0.01803		-592.173	0.03972
-7374.95	0.01801		-2662.15	0.01801		-592.073	0.03986
-7374.85	0.01801		-2662.05	0.01801		-591.973	0.04004
-7374.75	0.01802		-2661.95	0.01802		-591.873	0.04025
-7374.65	0.01801		-2661.85	0.01801		-591.773	0.04037
-7374.55	0.01802		-2661.75	0.01802		-591.672	0.04047
-7374.45	0.01804		-2661.65	0.01804		-591.572	0.04052
-7374.35	0.01807		-2661.55	0.01807		-591.472	0.04043
-7374.24	0.01807		-2661.44	0.01807		-591.372	0.04045
-7374.14	0.01807		-2661.34	0.01807		-591.272	0.0406
-7374.04	0.01808		-2661.24	0.01808		-591.171	0.0407
-7373.94	0.01805		-2661.14	0.01805		-591.071	0.04078
-7373.84	0.01802		-2661.04	0.01802		-590.971	0.04085
-7373.74	0.01796		-2660.94	0.01796		-590.871	0.04089
-7373.64	0.01795		-2660.84	0.01795		-590.77	0.04098
-7373.54	0.01791		-2660.74	0.01791		-590.67	0.04113
-7373.44	0.0179		-2660.64	0.0179		-590.57	0.04123
-7373.34	0.01788		-2660.54	0.01788		-590.47	0.04133
-7373.24	0.01785		-2660.44	0.01785		-590.37	0.04132
-7373.14	0.01785		-2660.34	0.01785		-590.269	0.0417
-7373.04	0.01782		-2660.24	0.01782		-590.169	0.04182
-7372.94	0.01781		-2660.14	0.01781		-590.069	0.04189
-7372.84	0.01781		-2660.04	0.01781		-589.969	0.04186
-7372.74	0.0178		-2659.94	0.0178		-589.869	0.04189
-7372.64	0.01778		-2659.84	0.01778		-589.769	0.04197
-7372.54	0.01774		-2659.74	0.01774		-589.668	0.04205
-7372.44	0.01773		-2659.64	0.01773		-589.568	0.0421
-7372.34	0.01773		-2659.54	0.01773		-589.468	0.04221
-7372.24	0.01771		-2659.44	0.01771		-589.368	0.04221
-7372.14	0.01771		-2659.34	0.01771		-589.268	0.04226
-7372.04	0.01768		-2659.24	0.01768		-589.167	0.04232
-7371.94	0.01759		-2659.14	0.01759		-589.067	0.04234
-7371.84	0.01754		-2659.04	0.01754		-588.967	0.04236
-7371.74	0.01753		-2658.94	0.01753		-588.867	0.04232
-7371.64	0.01753		-2658.84	0.01753		-588.766	0.04241
-7371.54	0.01751		-2658.74	0.01751		-588.666	0.04243
-7371.44	0.01749		-2658.64	0.01749		-588.566	0.04245
-7371.34	0.01743		-2658.54	0.01743		-588.466	0.0424
-7371.24	0.01744		-2658.44	0.01744		-588.366	0.0424
-7371.14	0.01741		-2658.34	0.01741		-588.265	0.04249
-7371.04	0.01739		-2658.24	0.01739		-588.165	0.0426
-7370.94	0.01737		-2658.14	0.01737		-588.065	0.04262
-7370.84	0.01734		-2658.04	0.01734		-587.965	0.04259
-7370.74	0.01734		-2657.94	0.01734		-587.865	0.04254
-7370.64	0.01734		-2657.84	0.01734		-587.764	0.04256
-7370.54	0.01737		-2657.74	0.01737		-587.664	0.04262
-7370.44	0.01737		-2657.64	0.01737		-587.564	0.0426
-7370.34	0.01736		-2657.54	0.01736		-587.464	0.04265
-7370.24	0.01735		-2657.44	0.01735		-587.364	0.0426
-7370.14	0.01733		-2657.34	0.01733		-587.263	0.04246
-7370.04	0.01731		-2657.24	0.01731		-587.163	0.04205
-7369.94	0.01732		-2657.14	0.01732		-587.063	0.04202
-7369.84	0.01731		-2657.04	0.01731		-586.963	0.04193
-7369.74	0.01728		-2656.94	0.01728		-586.863	0.04191
-7369.64	0.01729		-2656.84	0.01729		-586.762	0.04186
-7369.54	0.01728		-2656.74	0.01728		-586.662	0.04185
-7369.44	0.01728		-2656.64	0.01728		-586.562	0.04182
-7369.33	0.01727		-2656.53	0.01727		-586.462	0.04176
-7369.23	0.01725		-2656.43	0.01725		-586.362	0.04179
-7369.13	0.01725		-2656.33	0.01725		-586.261	0.04181
-7369.03	0.01722		-2656.23	0.01722		-586.161	0.0417
-7368.93	0.01717		-2656.13	0.01717		-586.061	0.0419
-7368.83	0.01715		-2656.03	0.01715		-585.961	0.04178
-7368.73	0.01715		-2655.93	0.01715		-585.861	0.0417
-7368.63	0.01715		-2655.83	0.01715		-585.76	0.04166
-7368.53	0.01718		-2655.73	0.01718		-585.66	0.04161
-7368.43	0.01719		-2655.63	0.01719		-585.56	0.04161
-7368.33	0.01721		-2655.53	0.01721		-585.46	0.04163
-7368.23	0.01717		-2655.43	0.01717		-585.36	0.04127
-7368.13	0.01716		-2655.33	0.01716		-585.259	0.04117
-7368.03	0.01713		-2655.23	0.01713		-585.159	0.04105
-7367.93	0.01714		-2655.13	0.01714		-585.059	0.04107
-7367.83	0.01712		-2655.03	0.01712		-584.959	0.04098
-7367.73	0.01713		-2654.93	0.01713		-584.859	0.04091
-7367.63	0.01718		-2654.83	0.01718		-584.758	0.04089
-7367.53	0.0172		-2654.73	0.0172		-584.658	0.04086
-7367.43	0.01718		-2654.63	0.01718		-584.558	0.04081
-7367.33	0.0172		-2654.53	0.0172		-584.458	0.04077
-7367.23	0.01721		-2654.43	0.01721		-584.358	0.04068
-7367.13	0.01724		-2654.33	0.01724		-584.257	0.04056
-7367.03	0.01726		-2654.23	0.01726		-584.157	0.04051
-7366.93	0.01728		-2654.13	0.01728		-584.057	0.04041
-7366.83	0.01726		-2654.03	0.01726		-583.957	0.04029
-7366.73	0.01724		-2653.93	0.01724		-583.856	0.04021
-7366.63	0.01726		-2653.83	0.01726		-583.756	0.04004
-7366.53	0.0173		-2653.73	0.0173		-583.656	0.03992
-7366.43	0.01733		-2653.63	0.01733		-583.556	0.03987
-7366.33	0.01736		-2653.53	0.01736		-583.456	0.0397
-7366.23	0.01734		-2653.43	0.01734		-583.356	0.03958
-7366.13	0.01735		-2653.33	0.01735		-583.255	0.0395
-7366.03	0.01737		-2653.23	0.01737		-583.155	0.03951
-7365.93	0.01737		-2653.13	0.01737		-583.055	0.03939
-7365.83	0.01738		-2653.03	0.01738		-582.955	0.03942
-7365.73	0.01741		-2652.93	0.01741		-582.855	0.03937
-7365.63	0.01741		-2652.83	0.01741		-582.754	0.0393
-7365.53	0.01743		-2652.73	0.01743		-582.654	0.03926
-7365.43	0.01742		-2652.63	0.01742		-582.554	0.03905
-7365.33	0.01746		-2652.53	0.01746		-582.454	0.04032
-7365.23	0.01747		-2652.43	0.01747		-582.354	0.04023
-7365.13	0.01747		-2652.33	0.01747		-582.253	0.04017
-7365.03	0.01747		-2652.23	0.01747		-582.153	0.0403
-7364.93	0.01749		-2652.13	0.01749		-582.053	0.0403
-7364.83	0.01749		-2652.03	0.01749		-581.953	0.04024
-7364.73	0.01749		-2651.93	0.01749		-581.852	0.04015
-7364.63	0.01749		-2651.83	0.01749		-581.752	0.04014
-7364.53	0.01753		-2651.73	0.01753		-581.652	0.04014
-7364.43	0.01749		-2651.62	0.01749		-581.552	0.04
-7364.32	0.01747		-2651.52	0.01747		-581.452	0.03997
-7364.22	0.01747		-2651.42	0.01747		-581.351	0.0401
-7364.12	0.01745		-2651.32	0.01745		-581.251	0.04019
-7364.02	0.01742		-2651.22	0.01742		-581.151	0.04027
-7363.92	0.0174		-2651.12	0.0174		-581.051	0.04024
-7363.82	0.01738		-2651.02	0.01738		-580.951	0.04023
-7363.72	0.01738		-2650.92	0.01738		-580.851	0.04027
-7363.62	0.01736		-2650.82	0.01736		-580.75	0.04035
-7363.52	0.01733		-2650.72	0.01733		-580.65	0.04042
-7363.42	0.01735		-2650.62	0.01735		-580.55	0.0405
-7363.32	0.01736		-2650.52	0.01736		-580.45	0.0405
-7363.22	0.01735		-2650.42	0.01735		-580.349	0.04041
-7363.12	0.01732		-2650.32	0.01732		-580.249	0.04048
-7363.02	0.01729		-2650.22	0.01729		-580.149	0.04057
-7362.92	0.01728		-2650.12	0.01728		-580.049	0.04058
-7362.82	0.0173		-2650.02	0.0173		-579.949	0.04048
-7362.72	0.0173		-2649.92	0.0173		-579.848	0.04051
-7362.62	0.01725		-2649.82	0.01725		-579.748	0.04051
-7362.52	0.01722		-2649.72	0.01722		-579.648	0.04054
-7362.42	0.01717		-2649.62	0.01717		-579.548	0.04049
-7362.32	0.01713		-2649.52	0.01713		-579.448	0.04051
-7362.22	0.01715		-2649.42	0.01715		-579.347	0.04048
-7362.12	0.01714		-2649.32	0.01714		-579.247	0.04053
-7362.02	0.01714		-2649.22	0.01714		-579.147	0.04055
-7361.92	0.0171		-2649.12	0.0171		-579.047	0.04054
-7361.82	0.01715		-2649.02	0.01715		-578.947	0.04046
-7361.72	0.01713		-2648.92	0.01713		-578.846	0.04043
-7361.62	0.01711		-2648.82	0.01711		-578.746	0.04043
-7361.52	0.0171		-2648.72	0.0171		-578.646	0.04037
-7361.42	0.0171		-2648.62	0.0171		-578.546	0.04028
-7361.32	0.01708		-2648.52	0.01708		-578.446	0.04037
-7361.22	0.01709		-2648.42	0.01709		-578.345	0.0404
-7361.12	0.01711		-2648.32	0.01711		-578.245	0.04034
-7361.02	0.0171		-2648.22	0.0171		-578.145	0.04027
-7360.92	0.01712		-2648.12	0.01712		-578.045	0.04018
-7360.82	0.01709		-2648.02	0.01709		-577.945	0.04015
-7360.72	0.01711		-2647.92	0.01711		-577.844	0.04018
-7360.62	0.01709		-2647.82	0.01709		-577.744	0.04011
-7360.52	0.01709		-2647.72	0.01709		-577.644	0.04004
-7360.42	0.01709		-2647.62	0.01709		-577.544	0.03993
-7360.32	0.01706		-2647.52	0.01706		-577.444	0.03982
-7360.22	0.01705		-2647.42	0.01705		-577.343	0.03974
-7360.12	0.01704		-2647.32	0.01704		-577.243	0.03968
-7360.02	0.01702		-2647.22	0.01702		-577.143	0.03966
-7359.92	0.01701		-2647.12	0.01701		-577.043	0.03999
-7359.82	0.01701		-2647.02	0.01701		-576.942	0.04001
-7359.72	0.01701		-2646.92	0.01701		-576.842	0.03991
-7359.62	0.01701		-2646.82	0.01701		-576.742	0.03985
-7359.52	0.017		-2646.72	0.017		-576.642	0.03979
-7359.41	0.01701		-2646.61	0.01701		-576.542	0.03974
-7359.31	0.01701		-2646.51	0.01701		-576.442	0.03961
-7359.21	0.01701		-2646.41	0.01701		-576.341	0.03965
-7359.11	0.01701		-2646.31	0.01701		-576.241	0.03961
-7359.01	0.01697		-2646.21	0.01697		-576.141	0.03944
-7358.91	0.01698		-2646.11	0.01698		-576.041	0.03942
-7358.81	0.01702		-2646.01	0.01702		-575.941	0.03946
-7358.71	0.017		-2645.91	0.017		-575.84	0.03947
-7358.61	0.017		-2645.81	0.017		-575.74	0.03949
-7358.51	0.01701		-2645.71	0.01701		-575.64	0.03951
-7358.41	0.01698		-2645.61	0.01698		-575.54	0.03943
-7358.31	0.01701		-2645.51	0.01701		-575.439	0.03933
-7358.21	0.01697		-2645.41	0.01697		-575.339	0.03927
-7358.11	0.01698		-2645.31	0.01698		-575.239	0.03944
-7358.01	0.01699		-2645.21	0.01699		-575.139	0.03948
-7357.91	0.01698		-2645.11	0.01698		-575.039	0.03952
-7357.81	0.01702		-2645.01	0.01702		-574.938	0.0395
-7357.71	0.01703		-2644.91	0.01703		-574.838	0.03957
-7357.61	0.01707		-2644.81	0.01707		-574.738	0.03958
-7357.51	0.01703		-2644.71	0.01703		-574.638	0.03948
-7357.41	0.01701		-2644.61	0.01701		-574.538	0.03944
-7357.31	0.01705		-2644.51	0.01705		-574.438	0.03934
-7357.21	0.01704		-2644.41	0.01704		-574.337	0.03929
-7357.11	0.01705		-2644.31	0.01705		-574.237	0.03913
-7357.01	0.01705		-2644.21	0.01705		-574.137	0.03905
-7356.91	0.01704		-2644.11	0.01704		-574.037	0.03891
-7356.81	0.01702		-2644.01	0.01702		-573.936	0.0389
-7356.71	0.01704		-2643.91	0.01704		-573.836	0.03878
-7356.61	0.01705		-2643.81	0.01705		-573.736	0.03884
-7356.51	0.01703		-2643.71	0.01703		-573.636	0.03901
-7356.41	0.01702		-2643.61	0.01702		-573.536	0.03911
-7356.31	0.01702		-2643.51	0.01702		-573.435	0.0391
-7356.21	0.01704		-2643.41	0.01704		-573.335	0.0392
-7356.11	0.01704		-2643.31	0.01704		-573.235	0.03918
-7356.01	0.01703		-2643.21	0.01703		-573.135	0.0392
-7355.91	0.017		-2643.11	0.017		-573.035	0.03912
-7355.81	0.01702		-2643.01	0.01702		-572.934	0.03915
-7355.71	0.01702		-2642.91	0.01702		-572.834	0.03914
-7355.61	0.017		-2642.81	0.017		-572.734	0.03871
-7355.51	0.01699		-2642.71	0.01699		-572.634	0.03867
-7355.41	0.017		-2642.61	0.017		-572.534	0.03873
-7355.31	0.01698		-2642.51	0.01698		-572.433	0.03879
-7355.21	0.01697		-2642.41	0.01697		-572.333	0.03877
-7355.11	0.01695		-2642.31	0.01695		-572.233	0.03892
-7355.01	0.01696		-2642.21	0.01696		-572.133	0.03902
-7354.91	0.01691		-2642.11	0.01691		-572.033	0.03901
-7354.81	0.01691		-2642.01	0.01691		-571.932	0.03902
-7354.71	0.0169		-2641.91	0.0169		-571.832	0.03909
-7354.61	0.0169		-2641.81	0.0169		-571.732	0.0392
-7354.5	0.01688		-2641.7	0.01688		-571.632	0.03919
-7354.4	0.01683		-2641.6	0.01683		-571.532	0.03923
-7354.3	0.01683		-2641.5	0.01683		-571.431	0.03943
-7354.2	0.01681		-2641.4	0.01681		-571.331	0.03947
-7354.1	0.01678		-2641.3	0.01678		-571.231	0.03964
-7354	0.01675		-2641.2	0.01675		-571.131	0.03967
-7353.9	0.01674		-2641.1	0.01674		-571.031	0.03974
-7353.8	0.01674		-2641	0.01674		-570.93	0.03977
-7353.7	0.01673		-2640.9	0.01673		-570.83	0.03988
-7353.6	0.01672		-2640.8	0.01672		-570.73	0.03998
-7353.5	0.01673		-2640.7	0.01673		-570.63	0.04002
-7353.4	0.01675		-2640.6	0.01675		-570.529	0.03996
-7353.3	0.01673		-2640.5	0.01673		-570.429	0.03989
-7353.2	0.01675		-2640.4	0.01675		-570.329	0.03988
-7353.1	0.01674		-2640.3	0.01674		-570.229	0.03994
-7353	0.01674		-2640.2	0.01674		-570.129	0.03993
-7352.9	0.01676		-2640.1	0.01676		-570.029	0.04003
-7352.8	0.01676		-2640	0.01676		-569.928	0.04003
-7352.7	0.01673		-2639.9	0.01673		-569.828	0.0401
-7352.6	0.01671		-2639.8	0.01671		-569.728	0.04016
-7352.5	0.01671		-2639.7	0.01671		-569.628	0.04019
-7352.4	0.01669		-2639.6	0.01669		-569.528	0.04022
-7352.3	0.01672		-2639.5	0.01672		-569.427	0.04025
-7352.2	0.01672		-2639.4	0.01672		-569.327	0.04022
-7352.1	0.01673		-2639.3	0.01673		-569.227	0.04023
-7352	0.0167		-2639.2	0.0167		-569.127	0.04025
-7351.9	0.01668		-2639.1	0.01668		-569.027	0.04025
-7351.8	0.01671		-2639	0.01671		-568.926	0.04026
-7351.7	0.01669		-2638.9	0.01669		-568.826	0.04039
-7351.6	0.0167		-2638.8	0.0167		-568.726	0.04042
-7351.5	0.01673		-2638.7	0.01673		-568.626	0.0404
-7351.4	0.01674		-2638.6	0.01674		-568.525	0.04045
-7351.3	0.01674		-2638.5	0.01674		-568.425	0.04057
-7351.2	0.01675		-2638.4	0.01675		-568.325	0.04051
-7351.1	0.01674		-2638.3	0.01674		-568.225	0.0405
-7351	0.01673		-2638.2	0.01673		-568.125	0.04055
-7350.9	0.01673		-2638.1	0.01673		-568.024	0.04055
-7350.8	0.01671		-2638	0.01671		-567.924	0.04059
-7350.7	0.01678		-2637.9	0.01678		-567.824	0.04062
-7350.6	0.0168		-2637.8	0.0168		-567.724	0.04059
-7350.5	0.01679		-2637.7	0.01679		-567.624	0.04061
-7350.4	0.01678		-2637.6	0.01678		-567.524	0.04059
-7350.3	0.01677		-2637.5	0.01677		-567.423	0.04059
-7350.2	0.01678		-2637.4	0.01678		-567.323	0.04059
-7350.1	0.01683		-2637.3	0.01683		-567.223	0.04042
-7350	0.01684		-2637.2	0.01684		-567.123	0.04039
-7349.9	0.01688		-2637.1	0.01688		-567.022	0.04043
-7349.8	0.01691		-2637	0.01691		-566.922	0.04039
-7349.7	0.01691		-2636.9	0.01691		-566.822	0.04034
-7349.59	0.0169		-2636.79	0.0169		-566.722	0.04049
-7349.49	0.0169		-2636.69	0.0169		-566.622	0.04044
-7349.39	0.01692		-2636.59	0.01692		-566.521	0.04042
-7349.29	0.01688		-2636.49	0.01688		-566.421	0.04047
-7349.19	0.01686		-2636.39	0.01686		-566.321	0.04047
-7349.09	0.01683		-2636.29	0.01683		-566.221	0.04038
-7348.99	0.01686		-2636.19	0.01686		-566.121	0.04038
-7348.89	0.01687		-2636.09	0.01687		-566.02	0.04036
-7348.79	0.01689		-2635.99	0.01689		-565.92	0.04041
-7348.69	0.01685		-2635.89	0.01685		-565.82	0.04034
-7348.59	0.01685		-2635.79	0.01685		-565.72	0.04026
-7348.49	0.01686		-2635.69	0.01686		-565.62	0.04021
-7348.39	0.01684		-2635.59	0.01684		-565.519	0.04011
-7348.29	0.01688		-2635.49	0.01688		-565.419	0.04003
-7348.19	0.01686		-2635.39	0.01686		-565.319	0.03997
-7348.09	0.01687		-2635.29	0.01687		-565.219	0.03988
-7347.99	0.01686		-2635.19	0.01686		-565.119	0.03987
-7347.89	0.01686		-2635.09	0.01686		-565.018	0.03976
-7347.79	0.01689		-2634.99	0.01689		-564.918	0.03973
-7347.69	0.01687		-2634.89	0.01687		-564.818	0.03958
-7347.59	0.01686		-2634.79	0.01686		-564.718	0.03952
-7347.49	0.01681		-2634.69	0.01681		-564.618	0.03949
-7347.39	0.01683		-2634.59	0.01683		-564.517	0.03953
-7347.29	0.01685		-2634.49	0.01685		-564.417	0.03943
-7347.19	0.01684		-2634.39	0.01684		-564.317	0.0394
-7347.09	0.01681		-2634.29	0.01681		-564.217	0.0393
-7346.99	0.01683		-2634.19	0.01683		-564.117	0.0394
-7346.89	0.01682		-2634.09	0.01682		-564.016	0.03942
-7346.79	0.01682		-2633.99	0.01682		-563.916	0.03946
-7346.69	0.01681		-2633.89	0.01681		-563.816	0.03941
-7346.59	0.01678		-2633.79	0.01678		-563.716	0.0395
-7346.49	0.01675		-2633.69	0.01675		-563.615	0.03945
-7346.39	0.01678		-2633.59	0.01678		-563.515	0.03931
-7346.29	0.01677		-2633.49	0.01677		-563.415	0.03923
-7346.19	0.01675		-2633.39	0.01675		-563.315	0.03923
-7346.09	0.01672		-2633.29	0.01672		-563.215	0.03914
-7345.99	0.01676		-2633.19	0.01676		-563.115	0.03917
-7345.89	0.01676		-2633.09	0.01676		-563.014	0.03909
-7345.79	0.01672		-2632.99	0.01672		-562.914	0.03908
-7345.69	0.01669		-2632.89	0.01669		-562.814	0.03904
-7345.59	0.0167		-2632.79	0.0167		-562.714	0.03896
-7345.49	0.01671		-2632.69	0.01671		-562.614	0.03936
-7345.39	0.01669		-2632.59	0.01669		-562.513	0.03933
-7345.29	0.01668		-2632.49	0.01668		-562.413	0.03924
-7345.19	0.01668		-2632.39	0.01668		-562.313	0.03922
-7345.09	0.01667		-2632.29	0.01667		-562.213	0.03919
-7344.99	0.01667		-2632.19	0.01667		-562.112	0.03914
-7344.89	0.01666		-2632.09	0.01666		-562.012	0.03915
-7344.79	0.0167		-2631.99	0.0167		-561.912	0.03906
-7344.69	0.01669		-2631.89	0.01669		-561.812	0.03907
-7344.58	0.01669		-2631.78	0.01669		-561.712	0.03904
-7344.48	0.0167		-2631.68	0.0167		-561.611	0.03906
-7344.38	0.01669		-2631.58	0.01669		-561.511	0.03905
-7344.28	0.01672		-2631.48	0.01672		-561.411	0.03911
-7344.18	0.01671		-2631.38	0.01671		-561.311	0.03915
-7344.08	0.0167		-2631.28	0.0167		-561.211	0.03919
-7343.98	0.01672		-2631.18	0.01672		-561.111	0.03913
-7343.88	0.01675		-2631.08	0.01675		-561.01	0.03916
-7343.78	0.01677		-2630.98	0.01677		-560.91	0.03909
-7343.68	0.01677		-2630.88	0.01677		-560.81	0.03908
-7343.58	0.0168		-2630.78	0.0168		-560.71	0.03911
-7343.48	0.01676		-2630.68	0.01676		-560.609	0.0391
-7343.38	0.01675		-2630.58	0.01675		-560.509	0.03909
-7343.28	0.01675		-2630.48	0.01675		-560.409	0.03915
-7343.18	0.01673		-2630.38	0.01673		-560.309	0.03926
-7343.08	0.01671		-2630.28	0.01671		-560.209	0.03928
-7342.98	0.01668		-2630.18	0.01668		-560.108	0.03935
-7342.88	0.01669		-2630.08	0.01669		-560.008	0.03943
-7342.78	0.01668		-2629.98	0.01668		-559.908	0.03932
-7342.68	0.0167		-2629.88	0.0167		-559.808	0.03932
-7342.58	0.01672		-2629.78	0.01672		-559.708	0.03932
-7342.48	0.01672		-2629.68	0.01672		-559.607	0.03927
-7342.38	0.01671		-2629.58	0.01671		-559.507	0.03927
-7342.28	0.01673		-2629.48	0.01673		-559.407	0.03931
-7342.18	0.0167		-2629.38	0.0167		-559.307	0.03926
-7342.08	0.01674		-2629.28	0.01674		-559.207	0.03935
-7341.98	0.0167		-2629.18	0.0167		-559.106	0.03935
-7341.88	0.01672		-2629.08	0.01672		-559.006	0.03937
-7341.78	0.01669		-2628.98	0.01669		-558.906	0.03933
-7341.68	0.01669		-2628.88	0.01669		-558.806	0.03941
-7341.58	0.01669		-2628.78	0.01669		-558.706	0.03935
-7341.48	0.01669		-2628.68	0.01669		-558.605	0.03933
-7341.38	0.01668		-2628.58	0.01668		-558.505	0.03942
-7341.28	0.01666		-2628.48	0.01666		-558.405	0.03944
-7341.18	0.01664		-2628.38	0.01664		-558.305	0.03939
-7341.08	0.01664		-2628.28	0.01664		-558.205	0.03941
-7340.98	0.01661		-2628.18	0.01661		-558.104	0.03941
-7340.88	0.01657		-2628.08	0.01657		-558.004	0.03936
-7340.78	0.01658		-2627.98	0.01658		-557.904	0.03937
-7340.68	0.01661		-2627.88	0.01661		-557.804	0.03934
-7340.58	0.01657		-2627.78	0.01657		-557.704	0.03929
-7340.48	0.01656		-2627.68	0.01656		-557.603	0.03925
-7340.38	0.01654		-2627.58	0.01654		-557.503	0.03931
-7340.28	0.01654		-2627.48	0.01654		-557.403	0.03934
-7340.18	0.01654		-2627.38	0.01654		-557.303	0.03935
-7340.08	0.01654		-2627.28	0.01654		-557.202	0.03921
-7339.98	0.01652		-2627.18	0.01652		-557.102	0.03938
-7339.88	0.0165		-2627.08	0.0165		-557.002	0.03938
-7339.77	0.01647		-2626.97	0.01647		-556.902	0.0394
-7339.67	0.01643		-2626.87	0.01643		-556.802	0.03944
-7339.57	0.01645		-2626.77	0.01645		-556.702	0.03946
-7339.47	0.01639		-2626.67	0.01639		-556.601	0.03937
-7339.37	0.01639		-2626.57	0.01639		-556.501	0.0394
-7339.27	0.01638		-2626.47	0.01638		-556.401	0.03945
-7339.17	0.01641		-2626.37	0.01641		-556.301	0.0394
-7339.07	0.0164		-2626.27	0.0164		-556.201	0.03944
-7338.97	0.01639		-2626.17	0.01639		-556.1	0.03953
-7338.87	0.01639		-2626.07	0.01639		-556	0.03953
-7338.77	0.01637		-2625.97	0.01637		-555.9	0.03953
-7338.67	0.01636		-2625.87	0.01636		-555.8	0.03948
-7338.57	0.01636		-2625.77	0.01636		-555.699	0.03951
-7338.47	0.01638		-2625.67	0.01638		-555.599	0.03951
-7338.37	0.01638		-2625.57	0.01638		-555.499	0.03951
-7338.27	0.0164		-2625.47	0.0164		-555.399	0.03952
-7338.17	0.01638		-2625.37	0.01638		-555.299	0.03953
-7338.07	0.0164		-2625.27	0.0164		-555.198	0.03957
-7337.97	0.0164		-2625.17	0.0164		-555.098	0.03962
-7337.87	0.0164		-2625.07	0.0164		-554.998	0.03967
-7337.77	0.0164		-2624.97	0.0164		-554.898	0.03969
-7337.67	0.0164		-2624.87	0.0164		-554.798	0.03959
-7337.57	0.01641		-2624.77	0.01641		-554.697	0.03965
-7337.47	0.01641		-2624.67	0.01641		-554.597	0.0393
-7337.37	0.01643		-2624.57	0.01643		-554.497	0.03932
-7337.27	0.01642		-2624.47	0.01642		-554.397	0.03932
-7337.17	0.01641		-2624.37	0.01641		-554.297	0.03938
-7337.07	0.01638		-2624.27	0.01638		-554.197	0.0394
-7336.97	0.01641		-2624.17	0.01641		-554.096	0.03941
-7336.87	0.01637		-2624.07	0.01637		-553.996	0.03939
-7336.77	0.01637		-2623.97	0.01637		-553.896	0.03933
-7336.67	0.01633		-2623.87	0.01633		-553.796	0.03931
-7336.57	0.01634		-2623.77	0.01634		-553.695	0.03936
-7336.47	0.01637		-2623.67	0.01637		-553.595	0.03938
-7336.37	0.01639		-2623.57	0.01639		-553.495	0.03938
-7336.27	0.01641		-2623.47	0.01641		-553.395	0.03934
-7336.17	0.01641		-2623.37	0.01641		-553.295	0.0393
-7336.07	0.01641		-2623.27	0.01641		-553.194	0.03921
-7335.97	0.01643		-2623.17	0.01643		-553.094	0.03919
-7335.87	0.01638		-2623.07	0.01638		-552.994	0.03925
-7335.77	0.01638		-2622.97	0.01638		-552.894	0.03931
-7335.67	0.01643		-2622.87	0.01643		-552.794	0.03925
-7335.57	0.01647		-2622.77	0.01647		-552.693	0.03913
-7335.47	0.0165		-2622.67	0.0165		-552.593	0.03913
-7335.37	0.01649		-2622.57	0.01649		-552.493	0.03909
-7335.27	0.01649		-2622.47	0.01649		-552.393	0.03907
-7335.17	0.0165		-2622.37	0.0165		-552.293	0.03914
-7335.07	0.01652		-2622.27	0.01652		-552.192	0.03917
-7334.97	0.01653		-2622.17	0.01653		-552.092	0.03915
-7334.87	0.01651		-2622.07	0.01651		-551.992	0.0392
-7334.76	0.0165		-2621.96	0.0165		-551.892	0.03921
-7334.66	0.01653		-2621.86	0.01653		-551.792	0.03931
-7334.56	0.01655		-2621.76	0.01655		-551.691	0.0394
-7334.46	0.01657		-2621.66	0.01657		-551.591	0.03944
-7334.36	0.01653		-2621.56	0.01653		-551.491	0.03946
-7334.26	0.01654		-2621.46	0.01654		-551.391	0.03952
-7334.16	0.01655		-2621.36	0.01655		-551.291	0.03954
-7334.06	0.01657		-2621.26	0.01657		-551.19	0.03944
-7333.96	0.01657		-2621.16	0.01657		-551.09	0.03951
-7333.86	0.01657		-2621.06	0.01657		-550.99	0.03955
-7333.76	0.01656		-2620.96	0.01656		-550.89	0.03962
-7333.66	0.01655		-2620.86	0.01655		-550.79	0.03968
-7333.56	0.01653		-2620.76	0.01653		-550.689	0.03972
-7333.46	0.01649		-2620.66	0.01649		-550.589	0.03902
-7333.36	0.01652		-2620.56	0.01652		-550.489	0.03917
-7333.26	0.01654		-2620.46	0.01654		-550.389	0.03935
-7333.16	0.01654		-2620.36	0.01654		-550.288	0.03937
-7333.06	0.01656		-2620.26	0.01656		-550.188	0.0394
-7332.96	0.01654		-2620.16	0.01654		-550.088	0.0394
-7332.86	0.01655		-2620.06	0.01655		-549.988	0.03941
-7332.76	0.01654		-2619.96	0.01654		-549.888	0.03939
-7332.66	0.01656		-2619.86	0.01656		-549.788	0.03946
-7332.56	0.01654		-2619.76	0.01654		-549.687	0.03949
-7332.46	0.01652		-2619.66	0.01652		-549.587	0.03966
-7332.36	0.01653		-2619.56	0.01653		-549.487	0.03976
-7332.26	0.01653		-2619.46	0.01653		-549.387	0.03985
-7332.16	0.01649		-2619.36	0.01649		-549.287	0.03993
-7332.06	0.01646		-2619.26	0.01646		-549.186	0.04001
-7331.96	0.01642		-2619.16	0.01642		-549.086	0.04006
-7331.86	0.01644		-2619.06	0.01644		-548.986	0.04016
-7331.76	0.01646		-2618.96	0.01646		-548.886	0.0402
-7331.66	0.01648		-2618.86	0.01648		-548.785	0.04034
-7331.56	0.01646		-2618.76	0.01646		-548.685	0.04034
-7331.46	0.01646		-2618.66	0.01646		-548.585	0.04042
-7331.36	0.01645		-2618.56	0.01645		-548.485	0.0405
-7331.26	0.01645		-2618.46	0.01645		-548.385	0.04053
-7331.16	0.01643		-2618.36	0.01643		-548.284	0.04061
-7331.06	0.01644		-2618.26	0.01644		-548.184	0.04068
-7330.96	0.01646		-2618.16	0.01646		-548.084	0.04076
-7330.86	0.01649		-2618.06	0.01649		-547.984	0.04079
-7330.76	0.01653		-2617.96	0.01653		-547.884	0.04084
-7330.66	0.01653		-2617.86	0.01653		-547.784	0.04084
-7330.56	0.01653		-2617.76	0.01653		-547.683	0.0409
-7330.46	0.01653		-2617.66	0.01653		-547.583	0.04098
-7330.36	0.01655		-2617.56	0.01655		-547.483	0.04106
-7330.26	0.01659		-2617.46	0.01659		-547.383	0.04108
-7330.16	0.01661		-2617.36	0.01661		-547.282	0.04107
-7330.06	0.01661		-2617.26	0.01661		-547.182	0.04113
-7329.96	0.01662		-2617.16	0.01662		-547.082	0.04129
-7329.85	0.01661		-2617.05	0.01661		-546.982	0.04125
-7329.75	0.01661		-2616.95	0.01661		-546.882	0.04122
-7329.65	0.01663		-2616.85	0.01663		-546.781	0.04131
-7329.55	0.01662		-2616.75	0.01662		-546.681	0.04127
-7329.45	0.01657		-2616.65	0.01657		-546.581	0.04122
-7329.35	0.01661		-2616.55	0.01661		-546.481	0.04124
-7329.25	0.01662		-2616.45	0.01662		-546.381	0.04115
-7329.15	0.01664		-2616.35	0.01664		-546.28	0.0411
-7329.05	0.01663		-2616.25	0.01663		-546.18	0.0411
-7328.95	0.01664		-2616.15	0.01664		-546.08	0.04109
-7328.85	0.01665		-2616.05	0.01665		-545.98	0.04107
-7328.75	0.01665		-2615.95	0.01665		-545.88	0.04105
-7328.65	0.01667		-2615.85	0.01667		-545.779	0.04105
-7328.55	0.01668		-2615.75	0.01668		-545.679	0.04089
-7328.45	0.01667		-2615.65	0.01667		-545.579	0.04079
-7328.35	0.0167		-2615.55	0.0167		-545.479	0.0408
-7328.25	0.0167		-2615.45	0.0167		-545.379	0.0408
-7328.15	0.01671		-2615.35	0.01671		-545.278	0.04072
-7328.05	0.01671		-2615.25	0.01671		-545.178	0.0407
-7327.95	0.01667		-2615.15	0.01667		-545.078	0.04059
-7327.85	0.01668		-2615.05	0.01668		-544.978	0.04047
-7327.75	0.0167		-2614.95	0.0167		-544.878	0.04043
-7327.65	0.01669		-2614.85	0.01669		-544.777	0.0402
-7327.55	0.01668		-2614.75	0.01668		-544.677	0.04014
-7327.45	0.01668		-2614.65	0.01668		-544.577	0.04015
-7327.35	0.01665		-2614.55	0.01665		-544.477	0.04039
-7327.25	0.01665		-2614.45	0.01665		-544.377	0.04034
-7327.15	0.01667		-2614.35	0.01667		-544.276	0.04029
-7327.05	0.01666		-2614.25	0.01666		-544.176	0.04022
-7326.95	0.01666		-2614.15	0.01666		-544.076	0.04015
-7326.85	0.01661		-2614.05	0.01661		-543.976	0.0401
-7326.75	0.01663		-2613.95	0.01663		-543.875	0.03998
-7326.65	0.01663		-2613.85	0.01663		-543.775	0.03992
-7326.55	0.01667		-2613.75	0.01667		-543.675	0.03993
-7326.45	0.01667		-2613.65	0.01667		-543.575	0.03988
-7326.35	0.01667		-2613.55	0.01667		-543.475	0.03982
-7326.25	0.01666		-2613.45	0.01666		-543.375	0.03975
-7326.15	0.01664		-2613.35	0.01664		-543.274	0.03977
-7326.05	0.01664		-2613.25	0.01664		-543.174	0.03973
-7325.95	0.01666		-2613.15	0.01666		-543.074	0.0397
-7325.85	0.01662		-2613.05	0.01662		-542.974	0.03961
-7325.75	0.01663		-2612.95	0.01663		-542.874	0.03948
-7325.65	0.01663		-2612.85	0.01663		-542.773	0.03937
-7325.55	0.0166		-2612.75	0.0166		-542.673	0.03929
-7325.45	0.01657		-2612.65	0.01657		-542.573	0.03935
-7325.35	0.01654		-2612.55	0.01654		-542.473	0.03933
-7325.25	0.01653		-2612.45	0.01653		-542.372	0.03928
-7325.15	0.01652		-2612.35	0.01652		-542.272	0.03932
-7325.05	0.01652		-2612.25	0.01652		-542.172	0.0392
-7324.94	0.0165		-2612.14	0.0165		-542.072	0.03914
-7324.84	0.0165		-2612.04	0.0165		-541.972	0.03913
-7324.74	0.01652		-2611.94	0.01652		-541.871	0.03908
-7324.64	0.01652		-2611.84	0.01652		-541.771	0.03907
-7324.54	0.01649		-2611.74	0.01649		-541.671	0.03903
-7324.44	0.01646		-2611.64	0.01646		-541.571	0.03897
-7324.34	0.01643		-2611.54	0.01643		-541.471	0.03891
-7324.24	0.01644		-2611.44	0.01644		-541.37	0.0388
-7324.14	0.01643		-2611.34	0.01643		-541.27	0.03876
-7324.04	0.01641		-2611.24	0.01641		-541.17	0.03863
-7323.94	0.01641		-2611.14	0.01641		-541.07	0.03858
-7323.84	0.01642		-2611.04	0.01642		-540.97	0.03857
-7323.74	0.01641		-2610.94	0.01641		-540.87	0.03858
-7323.64	0.01641		-2610.84	0.01641		-540.769	0.03853
-7323.54	0.01638		-2610.74	0.01638		-540.669	0.03847
-7323.44	0.01641		-2610.64	0.01641		-540.569	0.03846
-7323.34	0.01641		-2610.54	0.01641		-540.469	0.03918
-7323.24	0.01641		-2610.44	0.01641		-540.368	0.03914
-7323.14	0.0164		-2610.34	0.0164		-540.268	0.03907
-7323.04	0.01639		-2610.24	0.01639		-540.168	0.03912
-7322.94	0.01637		-2610.14	0.01637		-540.068	0.03913
-7322.84	0.01637		-2610.04	0.01637		-539.968	0.03924
-7322.74	0.0164		-2609.94	0.0164		-539.867	0.03926
-7322.64	0.0164		-2609.84	0.0164		-539.767	0.03928
-7322.54	0.01637		-2609.74	0.01637		-539.667	0.03935
-7322.44	0.01638		-2609.64	0.01638		-539.567	0.03939
-7322.34	0.01638		-2609.54	0.01638		-539.467	0.03933
-7322.24	0.01634		-2609.44	0.01634		-539.366	0.03937
-7322.14	0.01635		-2609.34	0.01635		-539.266	0.03936
-7322.04	0.01638		-2609.24	0.01638		-539.166	0.03928
-7321.94	0.01643		-2609.14	0.01643		-539.066	0.03927
-7321.84	0.01644		-2609.04	0.01644		-538.966	0.03914
-7321.74	0.01645		-2608.94	0.01645		-538.865	0.03915
-7321.64	0.01642		-2608.84	0.01642		-538.765	0.0392
-7321.54	0.01641		-2608.74	0.01641		-538.665	0.03914
-7321.44	0.01641		-2608.64	0.01641		-538.565	0.03922
-7321.34	0.01641		-2608.54	0.01641		-538.465	0.03917
-7321.24	0.01643		-2608.44	0.01643		-538.364	0.03928
-7321.14	0.01643		-2608.34	0.01643		-538.264	0.0393
-7321.04	0.01641		-2608.24	0.01641		-538.164	0.0393
-7320.94	0.01641		-2608.14	0.01641		-538.064	0.03936
-7320.84	0.01639		-2608.04	0.01639		-537.964	0.0393
-7320.74	0.0164		-2607.94	0.0164		-537.863	0.03934
-7320.64	0.01636		-2607.84	0.01636		-537.763	0.0392
-7320.54	0.01636		-2607.74	0.01636		-537.663	0.03929
-7320.44	0.01633		-2607.64	0.01633		-537.563	0.03934
-7320.34	0.01635		-2607.54	0.01635		-537.463	0.03934
-7320.24	0.01631		-2607.44	0.01631		-537.362	0.03937
-7320.14	0.0163		-2607.34	0.0163		-537.262	0.03936
-7320.03	0.0163		-2607.24	0.0163		-537.162	0.03937
-7319.93	0.0163		-2607.13	0.0163		-537.062	0.0393
-7319.83	0.01629		-2607.03	0.01629		-536.962	0.03925
-7319.73	0.0163		-2606.93	0.0163		-536.861	0.03925
-7319.63	0.01629		-2606.83	0.01629		-536.761	0.03936
-7319.53	0.01625		-2606.73	0.01625		-536.661	0.03922
-7319.43	0.01624		-2606.63	0.01624		-536.561	0.03921
-7319.33	0.01623		-2606.53	0.01623		-536.461	0.03926
-7319.23	0.01626		-2606.43	0.01626		-536.36	0.03931
-7319.13	0.01623		-2606.33	0.01623		-536.26	0.0394
-7319.03	0.0162		-2606.23	0.0162		-536.16	0.03945
-7318.93	0.01619		-2606.13	0.01619		-536.06	0.0394
-7318.83	0.01618		-2606.03	0.01618		-535.96	0.03942
-7318.73	0.01618		-2605.93	0.01618		-535.859	0.03941
-7318.63	0.01617		-2605.83	0.01617		-535.759	0.03937
-7318.53	0.01618		-2605.73	0.01618		-535.659	0.03855
-7318.43	0.01617		-2605.63	0.01617		-535.559	0.03875
-7318.33	0.01618		-2605.53	0.01618		-535.458	0.03892
-7318.23	0.01614		-2605.43	0.01614		-535.358	0.0389
-7318.13	0.01614		-2605.33	0.01614		-535.258	0.03888
-7318.03	0.01611		-2605.23	0.01611		-535.158	0.03898
-7317.93	0.01611		-2605.13	0.01611		-535.058	0.03905
-7317.83	0.01613		-2605.03	0.01613		-534.957	0.0391
-7317.73	0.01611		-2604.93	0.01611		-534.857	0.0392
-7317.63	0.0161		-2604.83	0.0161		-534.757	0.03928
-7317.53	0.01613		-2604.73	0.01613		-534.657	0.03947
-7317.43	0.01612		-2604.63	0.01612		-534.557	0.03962
-7317.33	0.01612		-2604.53	0.01612		-534.457	0.03955
-7317.23	0.01617		-2604.43	0.01617		-534.356	0.03969
-7317.13	0.01615		-2604.33	0.01615		-534.256	0.03973
-7317.03	0.01611		-2604.23	0.01611		-534.156	0.03985
-7316.93	0.01613		-2604.13	0.01613		-534.056	0.03989
-7316.83	0.01611		-2604.03	0.01611		-533.955	0.0399
-7316.73	0.01614		-2603.93	0.01614		-533.855	0.03996
-7316.63	0.01613		-2603.83	0.01613		-533.755	0.04006
-7316.53	0.01613		-2603.73	0.01613		-533.655	0.04006
-7316.43	0.0161		-2603.63	0.0161		-533.555	0.04011
-7316.33	0.01612		-2603.53	0.01612		-533.454	0.04011
-7316.23	0.01609		-2603.43	0.01609		-533.354	0.04011
-7316.13	0.0161		-2603.33	0.0161		-533.254	0.04006
-7316.03	0.01609		-2603.23	0.01609		-533.154	0.0401
-7315.93	0.0161		-2603.13	0.0161		-533.054	0.04012
-7315.83	0.0161		-2603.03	0.0161		-532.953	0.04006
-7315.73	0.01612		-2602.93	0.01612		-532.853	0.04019
-7315.63	0.01611		-2602.83	0.01611		-532.753	0.04027
-7315.53	0.01611		-2602.73	0.01611		-532.653	0.04033
-7315.43	0.01609		-2602.63	0.01609		-532.553	0.04036
-7315.33	0.0161		-2602.53	0.0161		-532.452	0.04038
-7315.23	0.01608		-2602.43	0.01608		-532.352	0.04038
-7315.13	0.01608		-2602.33	0.01608		-532.252	0.04046
-7315.02	0.01609		-2602.22	0.01609		-532.152	0.04049
-7314.92	0.01606		-2602.12	0.01606		-532.052	0.04052
-7314.82	0.01611		-2602.02	0.01611		-531.951	0.04059
-7314.72	0.0161		-2601.92	0.0161		-531.851	0.04058
-7314.62	0.0161		-2601.82	0.0161		-531.751	0.04062
-7314.52	0.0161		-2601.72	0.0161		-531.651	0.04064
-7314.42	0.01608		-2601.62	0.01608		-531.551	0.04063
-7314.32	0.01612		-2601.52	0.01612		-531.45	0.04061
-7314.22	0.0161		-2601.42	0.0161		-531.35	0.04062
-7314.12	0.01611		-2601.32	0.01611		-531.25	0.04064
-7314.02	0.01612		-2601.22	0.01612		-531.15	0.04069
-7313.92	0.01615		-2601.12	0.01615		-531.05	0.04076
-7313.82	0.01615		-2601.02	0.01615		-530.949	0.04082
-7313.72	0.01613		-2600.92	0.01613		-530.849	0.04071
-7313.62	0.01614		-2600.82	0.01614		-530.749	0.04059
-7313.52	0.01614		-2600.72	0.01614		-530.649	0.04058
-7313.42	0.01615		-2600.62	0.01615		-530.548	0.04061
-7313.32	0.01613		-2600.52	0.01613		-530.448	0.04059
-7313.22	0.01613		-2600.42	0.01613		-530.348	0.0406
-7313.12	0.01613		-2600.32	0.01613		-530.248	0.04052
-7313.02	0.0161		-2600.22	0.0161		-530.148	0.0405
-7312.92	0.01609		-2600.12	0.01609		-530.048	0.04046
-7312.82	0.01613		-2600.02	0.01613		-529.947	0.04038
-7312.72	0.01613		-2599.92	0.01613		-529.847	0.04034
-7312.62	0.01612		-2599.82	0.01612		-529.747	0.0403
-7312.52	0.01612		-2599.72	0.01612		-529.647	0.04027
-7312.42	0.01614		-2599.62	0.01614		-529.547	0.04026
-7312.32	0.01614		-2599.52	0.01614		-529.446	0.04022
-7312.22	0.01613		-2599.42	0.01613		-529.346	0.04018
-7312.12	0.01614		-2599.32	0.01614		-529.246	0.04011
-7312.02	0.01612		-2599.22	0.01612		-529.146	0.04005
-7311.92	0.01612		-2599.12	0.01612		-529.045	0.04
-7311.82	0.01607		-2599.02	0.01607		-528.945	0.03994
-7311.72	0.01605		-2598.92	0.01605		-528.845	0.04002
-7311.62	0.01602		-2598.82	0.01602		-528.745	0.04002
-7311.52	0.01602		-2598.72	0.01602		-528.645	0.03993
-7311.42	0.01603		-2598.62	0.01603		-528.544	0.03989
-7311.32	0.01602		-2598.52	0.01602		-528.444	0.03982
-7311.22	0.01599		-2598.42	0.01599		-528.344	0.03985
-7311.12	0.01594		-2598.32	0.01594		-528.244	0.0397
-7311.02	0.01593		-2598.22	0.01593		-528.144	0.03967
-7310.92	0.01594		-2598.12	0.01594		-528.043	0.03961
-7310.82	0.01592		-2598.02	0.01592		-527.943	0.03951
-7310.72	0.01594		-2597.92	0.01594		-527.843	0.03945
-7310.62	0.01594		-2597.82	0.01594		-527.743	0.03941
-7310.52	0.01596		-2597.72	0.01596		-527.643	0.03954
-7310.42	0.01594		-2597.62	0.01594		-527.543	0.0395
-7310.32	0.01597		-2597.52	0.01597		-527.442	0.03938
-7310.22	0.01594		-2597.42	0.01594		-527.342	0.03932
-7310.11	0.01594		-2597.31	0.01594		-527.242	0.0392
-7310.01	0.01591		-2597.21	0.01591		-527.142	0.03915
-7309.91	0.01589		-2597.11	0.01589		-527.041	0.03916
-7309.81	0.01586		-2597.01	0.01586		-526.941	0.03916
-7309.71	0.01583		-2596.91	0.01583		-526.841	0.03915
-7309.61	0.01581		-2596.81	0.01581		-526.741	0.03913
-7309.51	0.01582		-2596.71	0.01582		-526.641	0.03898
-7309.41	0.01583		-2596.61	0.01583		-526.54	0.03897
-7309.31	0.01583		-2596.51	0.01583		-526.44	0.03894
-7309.21	0.01585		-2596.41	0.01585		-526.34	0.03886
-7309.11	0.01583		-2596.31	0.01583		-526.24	0.03877
-7309.01	0.01584		-2596.21	0.01584		-526.14	0.03866
-7308.91	0.01584		-2596.11	0.01584		-526.039	0.03858
-7308.81	0.01584		-2596.01	0.01584		-525.939	0.03855
-7308.71	0.01583		-2595.91	0.01583		-525.839	0.03847
-7308.61	0.01585		-2595.81	0.01585		-525.739	0.03838
-7308.51	0.01582		-2595.71	0.01582		-525.639	0.03828
-7308.41	0.0158		-2595.61	0.0158		-525.538	0.03908
-7308.31	0.01579		-2595.51	0.01579		-525.438	0.03902
-7308.21	0.01582		-2595.41	0.01582		-525.338	0.03893
-7308.11	0.01581		-2595.31	0.01581		-525.238	0.03889
-7308.01	0.01582		-2595.21	0.01582		-525.138	0.03888
-7307.91	0.01584		-2595.11	0.01584		-525.037	0.0389
-7307.81	0.01585		-2595.01	0.01585		-524.937	0.03891
-7307.71	0.01587		-2594.91	0.01587		-524.837	0.03899
-7307.61	0.01588		-2594.81	0.01588		-524.737	0.03899
-7307.51	0.01589		-2594.71	0.01589		-524.637	0.03896
-7307.41	0.01586		-2594.61	0.01586		-524.536	0.03897
-7307.31	0.01587		-2594.51	0.01587		-524.436	0.03888
-7307.21	0.01587		-2594.41	0.01587		-524.336	0.03898
-7307.11	0.01586		-2594.31	0.01586		-524.236	0.03894
-7307.01	0.01588		-2594.21	0.01588		-524.136	0.03899
-7306.91	0.01589		-2594.11	0.01589		-524.035	0.03893
-7306.81	0.01588		-2594.01	0.01588		-523.935	0.03891
-7306.71	0.01591		-2593.91	0.01591		-523.835	0.03895
-7306.61	0.01589		-2593.81	0.01589		-523.735	0.03893
-7306.51	0.01589		-2593.71	0.01589		-523.635	0.03887
-7306.41	0.01586		-2593.61	0.01586		-523.534	0.03895
-7306.31	0.01588		-2593.51	0.01588		-523.434	0.03895
-7306.21	0.01585		-2593.41	0.01585		-523.334	0.03897
-7306.11	0.01588		-2593.31	0.01588		-523.234	0.039
-7306.01	0.01588		-2593.21	0.01588		-523.134	0.03905
-7305.91	0.01588		-2593.11	0.01588		-523.033	0.03902
-7305.81	0.01586		-2593.01	0.01586		-522.933	0.03909
-7305.71	0.01584		-2592.91	0.01584		-522.833	0.03923
-7305.61	0.01581		-2592.81	0.01581		-522.733	0.03918
-7305.51	0.01583		-2592.71	0.01583		-522.633	0.03906
-7305.41	0.01581		-2592.61	0.01581		-522.532	0.0391
-7305.31	0.01583		-2592.51	0.01583		-522.432	0.03913
-7305.2	0.01583		-2592.41	0.01583		-522.332	0.03911
-7305.1	0.01587		-2592.3	0.01587		-522.232	0.03911
-7305	0.01578		-2592.2	0.01578		-522.131	0.03916
-7304.9	0.01579		-2592.1	0.01579		-522.031	0.03907
-7304.8	0.01583		-2592	0.01583		-521.931	0.03919
-7304.7	0.01579		-2591.9	0.01579		-521.831	0.03916
-7304.6	0.01583		-2591.8	0.01583		-521.731	0.03927
-7304.5	0.01588		-2591.7	0.01588		-521.63	0.03931
-7304.4	0.01587		-2591.6	0.01587		-521.53	0.03929
-7304.3	0.01587		-2591.5	0.01587		-521.43	0.03935
-7304.2	0.01585		-2591.4	0.01585		-521.33	0.03936
-7304.1	0.01587		-2591.3	0.01587		-521.23	0.03945
-7304	0.01585		-2591.2	0.01585		-521.13	0.0395
-7303.9	0.01586		-2591.1	0.01586		-521.029	0.03958
-7303.8	0.01586		-2591	0.01586		-520.929	0.03961
-7303.7	0.01588		-2590.9	0.01588		-520.829	0.03964
-7303.6	0.0159		-2590.8	0.0159		-520.729	0.03979
-7303.5	0.01592		-2590.7	0.01592		-520.628	0.03993
-7303.4	0.01595		-2590.6	0.01595		-520.528	0.03994
-7303.3	0.01595		-2590.5	0.01595		-520.428	0.03997
-7303.2	0.01596		-2590.4	0.01596		-520.328	0.03993
-7303.1	0.01599		-2590.3	0.01599		-520.228	0.0399
-7303	0.01602		-2590.2	0.01602		-520.127	0.03981
-7302.9	0.01603		-2590.1	0.01603		-520.027	0.03975
-7302.8	0.01603		-2590	0.01603		-519.927	0.03983
-7302.7	0.016		-2589.9	0.016		-519.827	0.03994
-7302.6	0.016		-2589.8	0.016		-519.727	0.0399
-7302.5	0.016		-2589.7	0.016		-519.626	0.03996
-7302.4	0.01598		-2589.6	0.01598		-519.526	0.0399
-7302.3	0.01599		-2589.5	0.01599		-519.426	0.03965
-7302.2	0.01599		-2589.4	0.01599		-519.326	0.03968
-7302.1	0.01599		-2589.3	0.01599		-519.226	0.03939
-7302	0.01599		-2589.2	0.01599		-519.125	0.03957
-7301.9	0.01599		-2589.1	0.01599		-519.025	0.03974
-7301.8	0.01597		-2589	0.01597		-518.925	0.03984
-7301.7	0.01597		-2588.9	0.01597		-518.825	0.04001
-7301.6	0.01596		-2588.8	0.01596		-518.725	0.04014
-7301.5	0.01598		-2588.7	0.01598		-518.624	0.04022
-7301.4	0.016		-2588.6	0.016		-518.524	0.04036
-7301.3	0.016		-2588.5	0.016		-518.424	0.04049
-7301.2	0.01599		-2588.4	0.01599		-518.324	0.04058
-7301.1	0.01602		-2588.3	0.01602		-518.224	0.03956
-7301	0.01605		-2588.2	0.01605		-518.123	0.0398
-7300.9	0.01606		-2588.1	0.01606		-518.023	0.03997
-7300.8	0.01605		-2588	0.01605		-517.923	0.04013
-7300.7	0.01606		-2587.9	0.01606		-517.823	0.04033
-7300.6	0.01608		-2587.8	0.01608		-517.723	0.0405
-7300.5	0.0161		-2587.7	0.0161		-517.622	0.04066
-7300.4	0.01611		-2587.6	0.01611		-517.522	0.04081
-7300.3	0.01612		-2587.5	0.01612		-517.422	0.04092
-7300.19	0.01612		-2587.39	0.01612		-517.322	0.04108
-7300.09	0.01617		-2587.29	0.01617		-517.221	0.04129
-7299.99	0.01614		-2587.19	0.01614		-517.121	0.04148
-7299.89	0.01614		-2587.09	0.01614		-517.021	0.04061
-7299.79	0.01613		-2586.99	0.01613		-516.921	0.04076
-7299.69	0.01616		-2586.89	0.01616		-516.821	0.04096
-7299.59	0.0162		-2586.79	0.0162		-516.721	0.04113
-7299.49	0.01619		-2586.69	0.01619		-516.62	0.04128
-7299.39	0.01615		-2586.59	0.01615		-516.52	0.04143
-7299.29	0.01609		-2586.49	0.01609		-516.42	0.04158
-7299.19	0.01608		-2586.39	0.01608		-516.32	0.04173
-7299.09	0.01605		-2586.29	0.01605		-516.22	0.04191
-7298.99	0.01607		-2586.19	0.01607		-516.119	0.04204
-7298.89	0.01606		-2586.09	0.01606		-516.019	0.0422
-7298.79	0.01607		-2585.99	0.01607		-515.919	0.04236
-7298.69	0.01607		-2585.89	0.01607		-515.819	0.04242
-7298.59	0.01603		-2585.79	0.01603		-515.718	0.04254
-7298.49	0.01604		-2585.69	0.01604		-515.618	0.04265
-7298.39	0.01607		-2585.59	0.01607		-515.518	0.0428
-7298.29	0.01605		-2585.49	0.01605		-515.418	0.04283
-7298.19	0.01608		-2585.39	0.01608		-515.318	0.04297
-7298.09	0.01604		-2585.29	0.01604		-515.217	0.04279
-7297.99	0.01602		-2585.19	0.01602		-515.117	0.04293
-7297.89	0.016		-2585.09	0.016		-515.017	0.04311
-7297.79	0.01603		-2584.99	0.01603		-514.917	0.04325
-7297.69	0.01603		-2584.89	0.01603		-514.817	0.04332
-7297.59	0.01597		-2584.79	0.01597		-514.716	0.04334
-7297.49	0.01596		-2584.69	0.01596		-514.616	0.04339
-7297.39	0.01594		-2584.59	0.01594		-514.516	0.0435
-7297.29	0.01594		-2584.49	0.01594		-514.416	0.04361
-7297.19	0.01592		-2584.39	0.01592		-514.316	0.04373
-7297.09	0.0159		-2584.29	0.0159		-514.216	0.04372
-7296.99	0.01587		-2584.19	0.01587		-514.115	0.04374
-7296.89	0.01584		-2584.09	0.01584		-514.015	0.04374
-7296.79	0.01585		-2583.99	0.01585		-513.915	0.04374
-7296.69	0.01584		-2583.89	0.01584		-513.815	0.04378
-7296.59	0.01582		-2583.79	0.01582		-513.714	0.04383
-7296.49	0.01584		-2583.69	0.01584		-513.614	0.04387
-7296.39	0.01583		-2583.59	0.01583		-513.514	0.04395
-7296.29	0.01584		-2583.49	0.01584		-513.414	0.04393
-7296.19	0.01581		-2583.39	0.01581		-513.314	0.04397
-7296.09	0.01584		-2583.29	0.01584		-513.213	0.04397
-7295.99	0.01583		-2583.19	0.01583		-513.113	0.04392
-7295.89	0.01581		-2583.09	0.01581		-513.013	0.04394
-7295.79	0.01581		-2582.99	0.01581		-512.913	0.04388
-7295.69	0.01582		-2582.89	0.01582		-512.813	0.0438
-7295.59	0.0158		-2582.79	0.0158		-512.712	0.04365
-7295.49	0.0158		-2582.69	0.0158		-512.612	0.0437
-7295.39	0.01579		-2582.59	0.01579		-512.512	0.04378
-7295.28	0.01581		-2582.48	0.01581		-512.412	0.04369
-7295.18	0.01578		-2582.38	0.01578		-512.312	0.04363
-7295.08	0.0158		-2582.28	0.0158		-512.211	0.04361
-7294.98	0.01577		-2582.18	0.01577		-512.111	0.04364
-7294.88	0.01588		-2582.08	0.01588		-512.011	0.04357
-7294.78	0.01583		-2581.98	0.01583		-511.911	0.04355
-7294.68	0.0158		-2581.88	0.0158		-511.811	0.04334
-7294.58	0.0158		-2581.78	0.0158		-511.71	0.04324
-7294.48	0.01578		-2581.68	0.01578		-511.61	0.04317
-7294.38	0.01574		-2581.58	0.01574		-511.51	0.04307
-7294.28	0.01576		-2581.48	0.01576		-511.41	0.04296
-7294.18	0.01578		-2581.38	0.01578		-511.31	0.04284
-7294.08	0.01578		-2581.28	0.01578		-511.209	0.04274
-7293.98	0.01583		-2581.18	0.01583		-511.109	0.0426
-7293.88	0.01583		-2581.08	0.01583		-511.009	0.04253
-7293.78	0.01585		-2580.98	0.01585		-510.909	0.04236
-7293.68	0.01586		-2580.88	0.01586		-510.809	0.04216
-7293.58	0.01583		-2580.78	0.01583		-510.708	0.04198
-7293.48	0.01581		-2580.68	0.01581		-510.608	0.04184
-7293.38	0.01577		-2580.58	0.01577		-510.508	0.04153
-7293.28	0.01574		-2580.48	0.01574		-510.408	0.04137
-7293.18	0.01574		-2580.38	0.01574		-510.308	0.04118
-7293.08	0.01571		-2580.28	0.01571		-510.207	0.04109
-7292.98	0.01568		-2580.18	0.01568		-510.107	0.04096
-7292.88	0.01565		-2580.08	0.01565		-510.007	0.04105
-7292.78	0.01565		-2579.98	0.01565		-509.907	0.04095
-7292.68	0.01568		-2579.88	0.01568		-509.807	0.04064
-7292.58	0.0157		-2579.78	0.0157		-509.706	0.04026
-7292.48	0.0157		-2579.68	0.0157		-509.606	0.04019
-7292.38	0.01574		-2579.58	0.01574		-509.506	0.04011
-7292.28	0.01579		-2579.48	0.01579		-509.406	0.04016
-7292.18	0.01582		-2579.38	0.01582		-509.305	0.04029
-7292.08	0.0158		-2579.28	0.0158		-509.205	0.04021
-7291.98	0.01582		-2579.18	0.01582		-509.105	0.04051
-7291.88	0.01583		-2579.08	0.01583		-509.005	0.04034
-7291.78	0.01583		-2578.98	0.01583		-508.905	0.0402
-7291.68	0.01583		-2578.88	0.01583		-508.805	0.04004
-7291.58	0.01584		-2578.78	0.01584		-508.704	0.03981
-7291.48	0.01587		-2578.68	0.01587		-508.604	0.03959
-7291.38	0.01589		-2578.58	0.01589		-508.504	0.03941
-7291.28	0.01587		-2578.48	0.01587		-508.404	0.03919
-7291.18	0.01591		-2578.38	0.01591		-508.303	0.03906
-7291.08	0.01592		-2578.28	0.01592		-508.203	0.0389
-7290.98	0.01592		-2578.18	0.01592		-508.103	0.03998
-7290.88	0.01594		-2578.08	0.01594		-508.003	0.03991
-7290.78	0.01595		-2577.98	0.01595		-507.903	0.03982
-7290.68	0.01597		-2577.88	0.01597		-507.803	0.03985
-7290.58	0.01598		-2577.78	0.01598		-507.702	0.03975
-7290.48	0.01597		-2577.68	0.01597		-507.602	0.03971
-7290.38	0.01597		-2577.57	0.01597		-507.502	0.03852
-7290.27	0.01595		-2577.47	0.01595		-507.402	0.03854
-7290.17	0.01593		-2577.37	0.01593		-507.301	0.03849
-7290.07	0.01591		-2577.27	0.01591		-507.201	0.03857
-7289.97	0.01585		-2577.17	0.01585		-507.101	0.03853
-7289.87	0.01586		-2577.07	0.01586		-507.001	0.03842
-7289.77	0.01586		-2576.97	0.01586		-506.901	0.03949
-7289.67	0.01583		-2576.87	0.01583		-506.8	0.03955
-7289.57	0.01585		-2576.77	0.01585		-506.7	0.03966
-7289.47	0.01584		-2576.67	0.01584		-506.6	0.03974
-7289.37	0.01583		-2576.57	0.01583		-506.5	0.03976
-7289.27	0.01583		-2576.47	0.01583		-506.4	0.0399
-7289.17	0.01588		-2576.37	0.01588		-506.299	0.04002
-7289.07	0.01589		-2576.27	0.01589		-506.199	0.04006
-7288.97	0.01588		-2576.17	0.01588		-506.099	0.04002
-7288.87	0.01586		-2576.07	0.01586		-505.999	0.04013
-7288.77	0.01584		-2575.97	0.01584		-505.899	0.04016
-7288.67	0.01584		-2575.87	0.01584		-505.798	0.04021
-7288.57	0.01579		-2575.77	0.01579		-505.698	0.04032
-7288.47	0.01581		-2575.67	0.01581		-505.598	0.04031
-7288.37	0.01581		-2575.57	0.01581		-505.498	0.03717
-7288.27	0.01579		-2575.47	0.01579		-505.398	0.03755
-7288.17	0.01582		-2575.37	0.01582		-505.297	0.03797
-7288.07	0.01576		-2575.27	0.01576		-505.197	0.0382
-7287.97	0.01581		-2575.17	0.01581		-505.097	0.03885
-7287.87	0.01584		-2575.07	0.01584		-504.997	0.03928
-7287.77	0.01585		-2574.97	0.01585		-504.897	0.03959
-7287.67	0.01581		-2574.87	0.01581		-504.796	0.03989
-7287.57	0.01579		-2574.77	0.01579		-504.696	0.04021
-7287.47	0.01582		-2574.67	0.01582		-504.596	0.04059
-7287.37	0.01584		-2574.57	0.01584		-504.496	0.04096
-7287.27	0.01582		-2574.47	0.01582		-504.396	0.04118
-7287.17	0.01581		-2574.37	0.01581		-504.295	0.04142
-7287.07	0.01579		-2574.27	0.01579		-504.195	0.04161
-7286.97	0.01581		-2574.17	0.01581		-504.095	0.04189
-7286.87	0.01585		-2574.07	0.01585		-503.995	0.04216
-7286.77	0.01587		-2573.97	0.01587		-503.894	0.04243
-7286.67	0.01587		-2573.87	0.01587		-503.794	0.04272
-7286.57	0.01588		-2573.77	0.01588		-503.694	0.04303
-7286.47	0.01586		-2573.67	0.01586		-503.594	0.04319
-7286.37	0.01582		-2573.57	0.01582		-503.494	0.04342
-7286.27	0.01583		-2573.47	0.01583		-503.394	0.04364
-7286.17	0.01584		-2573.37	0.01584		-503.293	0.04386
-7286.07	0.01585		-2573.27	0.01585		-503.193	0.04391
-7285.97	0.01582		-2573.17	0.01582		-503.093	0.04406
-7285.87	0.01582		-2573.07	0.01582		-502.993	0.04421
-7285.77	0.01582		-2572.97	0.01582		-502.892	0.04434
-7285.67	0.01584		-2572.87	0.01584		-502.792	0.04461
-7285.57	0.01581		-2572.77	0.01581		-502.692	0.04472
-7285.47	0.01581		-2572.66	0.01581		-502.592	0.04495
-7285.36	0.01579		-2572.56	0.01579		-502.492	0.04496
-7285.26	0.01579		-2572.46	0.01579		-502.392	0.04505
-7285.16	0.01573		-2572.36	0.01573		-502.291	0.04512
-7285.06	0.01573		-2572.26	0.01573		-502.191	0.04528
-7284.96	0.01572		-2572.16	0.01572		-502.091	0.04534
-7284.86	0.01571		-2572.06	0.01571		-501.991	0.04519
-7284.76	0.01568		-2571.96	0.01568		-501.89	0.04523
-7284.66	0.01569		-2571.86	0.01569		-501.79	0.04529
-7284.56	0.01571		-2571.76	0.01571		-501.69	0.0454
-7284.46	0.01573		-2571.66	0.01573		-501.59	0.04549
-7284.36	0.01571		-2571.56	0.01571		-501.49	0.04548
-7284.26	0.0157		-2571.46	0.0157		-501.389	0.04544
-7284.16	0.01568		-2571.36	0.01568		-501.289	0.04548
-7284.06	0.01568		-2571.26	0.01568		-501.189	0.04543
-7283.96	0.01569		-2571.16	0.01569		-501.089	0.04543
-7283.86	0.01568		-2571.06	0.01568		-500.989	0.0454
-7283.76	0.01569		-2570.96	0.01569		-500.889	0.04534
-7283.66	0.0157		-2570.86	0.0157		-500.788	0.04527
-7283.56	0.0157		-2570.76	0.0157		-500.688	0.04526
-7283.46	0.01571		-2570.66	0.01571		-500.588	0.04532
-7283.36	0.01573		-2570.56	0.01573		-500.488	0.04525
-7283.26	0.01576		-2570.46	0.01576		-500.387	0.04533
-7283.16	0.01577		-2570.36	0.01577		-500.287	0.04532
-7283.06	0.01577		-2570.26	0.01577		-500.187	0.04517
-7282.96	0.01577		-2570.16	0.01577		-500.087	0.04509
-7282.86	0.01578		-2570.06	0.01578		-499.987	0.04501
-7282.76	0.01577		-2569.96	0.01577		-499.886	0.04488
-7282.66	0.0158		-2569.86	0.0158		-499.786	0.04463
-7282.56	0.01579		-2569.76	0.01579		-499.686	0.04468
-7282.46	0.0158		-2569.66	0.0158		-499.586	0.04489
-7282.36	0.01581		-2569.56	0.01581		-499.486	0.04481
-7282.26	0.01578		-2569.46	0.01578		-499.385	0.04464
-7282.16	0.01576		-2569.36	0.01576		-499.285	0.04441
-7282.06	0.01575		-2569.26	0.01575		-499.185	0.04428
-7281.96	0.01576		-2569.16	0.01576		-499.085	0.04409
-7281.86	0.01577		-2569.06	0.01577		-498.985	0.04391
-7281.76	0.01574		-2568.96	0.01574		-498.884	0.04371
-7281.66	0.01574		-2568.86	0.01574		-498.784	0.04353
-7281.56	0.01577		-2568.76	0.01577		-498.684	0.04337
-7281.46	0.01578		-2568.66	0.01578		-498.584	0.04327
-7281.36	0.01576		-2568.56	0.01576		-498.484	0.04322
-7281.26	0.01575		-2568.46	0.01575		-498.383	0.04307
-7281.16	0.01573		-2568.36	0.01573		-498.283	0.04296
-7281.06	0.01569		-2568.26	0.01569		-498.183	0.04268
-7280.96	0.01569		-2568.16	0.01569		-498.083	0.04246
-7280.86	0.01568		-2568.06	0.01568		-497.983	0.04217
-7280.76	0.01567		-2567.96	0.01567		-497.882	0.04195
-7280.66	0.01564		-2567.86	0.01564		-497.782	0.04175
-7280.56	0.01566		-2567.76	0.01566		-497.682	0.04139
-7280.45	0.01566		-2567.65	0.01566		-497.582	0.0411
-7280.35	0.01566		-2567.55	0.01566		-497.482	0.04083
-7280.25	0.01564		-2567.45	0.01564		-497.381	0.04168
-7280.15	0.01567		-2567.35	0.01567		-497.281	0.04141
-7280.05	0.01566		-2567.25	0.01566		-497.181	0.04128
-7279.95	0.01565		-2567.15	0.01565		-497.081	0.04097
-7279.85	0.0157		-2567.05	0.0157		-496.981	0.04083
-7279.75	0.01567		-2566.95	0.01567		-496.88	0.04064
-7279.65	0.01569		-2566.85	0.01569		-496.78	0.04031
-7279.55	0.01574		-2566.75	0.01574		-496.68	0.0401
-7279.45	0.01574		-2566.65	0.01574		-496.58	0.03983
-7279.35	0.0157		-2566.55	0.0157		-496.479	0.03956
-7279.25	0.0157		-2566.45	0.0157		-496.379	0.03938
-7279.15	0.01571		-2566.35	0.01571		-496.279	0.03912
-7279.05	0.0157		-2566.25	0.0157		-496.179	0.0388
-7278.95	0.01569		-2566.15	0.01569		-496.079	0.03861
-7278.85	0.01571		-2566.05	0.01571		-495.978	0.03837
-7278.75	0.0157		-2565.95	0.0157		-495.878	0.03804
-7278.65	0.0157		-2565.85	0.0157		-495.778	0.03774
-7278.55	0.01569		-2565.75	0.01569		-495.678	0.03737
-7278.45	0.01572		-2565.65	0.01572		-495.578	0.03704
-7278.35	0.01571		-2565.55	0.01571		-495.478	0.03672
-7278.25	0.01567		-2565.45	0.01567		-495.377	0.03982
-7278.15	0.01567		-2565.35	0.01567		-495.277	0.03968
-7278.05	0.01563		-2565.25	0.01563		-495.177	0.0397
-7277.95	0.01564		-2565.15	0.01564		-495.077	0.03982
-7277.85	0.01562		-2565.05	0.01562		-494.976	0.0398
-7277.75	0.01559		-2564.95	0.01559		-494.876	0.03978
-7277.65	0.01557		-2564.85	0.01557		-494.776	0.0398
-7277.55	0.01555		-2564.75	0.01555		-494.676	0.03971
-7277.45	0.01556		-2564.65	0.01556		-494.576	0.03966
-7277.35	0.01555		-2564.55	0.01555		-494.476	0.03956
-7277.25	0.01553		-2564.45	0.01553		-494.375	0.0395
-7277.15	0.01556		-2564.35	0.01556		-494.275	0.03946
-7277.05	0.01558		-2564.25	0.01558		-494.175	0.03939
-7276.95	0.01561		-2564.15	0.01561		-494.075	0.03946
-7276.85	0.01561		-2564.05	0.01561		-493.974	0.03951
-7276.75	0.01562		-2563.95	0.01562		-493.874	0.03947
-7276.65	0.01562		-2563.85	0.01562		-493.774	0.03952
-7276.55	0.01561		-2563.75	0.01561		-493.674	0.03954
-7276.45	0.01561		-2563.65	0.01561		-493.574	0.03947
-7276.35	0.01561		-2563.55	0.01561		-493.473	0.03955
-7276.25	0.01559		-2563.45	0.01559		-493.373	0.03951
-7276.15	0.01558		-2563.35	0.01558		-493.273	0.03947
-7276.05	0.01556		-2563.25	0.01556		-493.173	0.03939
-7275.95	0.01557		-2563.15	0.01557		-493.073	0.03945
-7275.85	0.01558		-2563.05	0.01558		-492.972	0.03932
-7275.75	0.01559		-2562.95	0.01559		-492.872	0.03934
-7275.65	0.01558		-2562.85	0.01558		-492.772	0.03931
-7275.54	0.01557		-2562.74	0.01557		-492.672	0.03911
-7275.44	0.01559		-2562.64	0.01559		-492.572	0.03905
-7275.34	0.0156		-2562.54	0.0156		-492.471	0.03903
-7275.24	0.01561		-2562.44	0.01561		-492.371	0.03904
-7275.14	0.01561		-2562.34	0.01561		-492.271	0.03897
-7275.04	0.01565		-2562.24	0.01565		-492.171	0.03887
-7274.94	0.01568		-2562.14	0.01568		-492.071	0.0388
-7274.84	0.0157		-2562.04	0.0157		-491.97	0.03874
-7274.74	0.0157		-2561.94	0.0157		-491.87	0.03881
-7274.64	0.0157		-2561.84	0.0157		-491.77	0.03878
-7274.54	0.01572		-2561.74	0.01572		-491.67	0.03873
-7274.44	0.01572		-2561.64	0.01572		-491.57	0.03868
-7274.34	0.01573		-2561.54	0.01573		-491.469	0.03864
-7274.24	0.01575		-2561.44	0.01575		-491.369	0.03863
-7274.14	0.01575		-2561.34	0.01575		-491.269	0.03865
-7274.04	0.01579		-2561.24	0.01579		-491.169	0.03863
-7273.94	0.01581		-2561.14	0.01581		-491.069	0.03821
-7273.84	0.01582		-2561.04	0.01582		-490.968	0.03825
-7273.74	0.0158		-2560.94	0.0158		-490.868	0.03827
-7273.64	0.01581		-2560.84	0.01581		-490.768	0.03828
-7273.54	0.01581		-2560.74	0.01581		-490.668	0.03834
-7273.44	0.01579		-2560.64	0.01579		-490.567	0.03829
-7273.34	0.01579		-2560.54	0.01579		-490.467	0.03827
-7273.24	0.01576		-2560.44	0.01576		-490.367	0.03831
-7273.14	0.01577		-2560.34	0.01577		-490.267	0.03835
-7273.04	0.01574		-2560.24	0.01574		-490.167	0.03834
-7272.94	0.01574		-2560.14	0.01574		-490.067	0.03847
-7272.84	0.01576		-2560.04	0.01576		-489.966	0.03851
-7272.74	0.01578		-2559.94	0.01578		-489.866	0.03852
-7272.64	0.01579		-2559.84	0.01579		-489.766	0.03853
-7272.54	0.01577		-2559.74	0.01577		-489.666	0.03879
-7272.44	0.01577		-2559.64	0.01577		-489.565	0.03855
-7272.34	0.01575		-2559.54	0.01575		-489.465	0.03855
-7272.24	0.01578		-2559.44	0.01578		-489.365	0.03861
-7272.14	0.01577		-2559.34	0.01577		-489.265	0.03869
-7272.04	0.0158		-2559.24	0.0158		-489.165	0.03864
-7271.94	0.01577		-2559.14	0.01577		-489.065	0.0387
-7271.84	0.01575		-2559.04	0.01575		-488.964	0.03882
-7271.74	0.01572		-2558.94	0.01572		-488.864	0.03897
-7271.64	0.01574		-2558.84	0.01574		-488.764	0.03906
-7271.54	0.01574		-2558.74	0.01574		-488.664	0.03906
-7271.44	0.01571		-2558.64	0.01571		-488.563	0.03922
-7271.34	0.01572		-2558.54	0.01572		-488.463	0.03925
-7271.24	0.01574		-2558.44	0.01574		-488.363	0.03931
-7271.14	0.01573		-2558.34	0.01573		-488.263	0.03925
-7271.04	0.01574		-2558.24	0.01574		-488.163	0.03927
-7270.94	0.01576		-2558.14	0.01576		-488.062	0.0394
-7270.84	0.01572		-2558.04	0.01572		-487.962	0.03944
-7270.74	0.01572		-2557.94	0.01572		-487.862	0.03946
-7270.64	0.01571		-2557.84	0.01571		-487.762	0.03951
-7270.53	0.01574		-2557.73	0.01574		-487.662	0.03949
-7270.43	0.01571		-2557.63	0.01571		-487.562	0.03944
-7270.33	0.01571		-2557.53	0.01571		-487.461	0.03927
-7270.23	0.01572		-2557.43	0.01572		-487.361	0.03927
-7270.13	0.01572		-2557.33	0.01572		-487.261	0.03942
-7270.03	0.01565		-2557.23	0.01565		-487.161	0.03961
-7269.93	0.01568		-2557.13	0.01568		-487.06	0.03964
-7269.83	0.01568		-2557.03	0.01568		-486.96	0.03982
-7269.73	0.01567		-2556.93	0.01567		-486.86	0.03982
-7269.63	0.01571		-2556.83	0.01571		-486.76	0.03993
-7269.53	0.01569		-2556.73	0.01569		-486.66	0.04016
-7269.43	0.01567		-2556.63	0.01567		-486.559	0.04017
-7269.33	0.01565		-2556.53	0.01565		-486.459	0.04017
-7269.23	0.01564		-2556.43	0.01564		-486.359	0.0402
-7269.13	0.01563		-2556.33	0.01563		-486.259	0.04022
-7269.03	0.01561		-2556.23	0.01561		-486.159	0.04028
-7268.93	0.0156		-2556.13	0.0156		-486.058	0.04032
-7268.83	0.01559		-2556.03	0.01559		-485.958	0.04031
-7268.73	0.01559		-2555.93	0.01559		-485.858	0.04038
-7268.63	0.01558		-2555.83	0.01558		-485.758	0.04007
-7268.53	0.01555		-2555.73	0.01555		-485.658	0.04007
-7268.43	0.01556		-2555.63	0.01556		-485.557	0.04018
-7268.33	0.01557		-2555.53	0.01557		-485.457	0.04023
-7268.23	0.01559		-2555.43	0.01559		-485.357	0.04028
-7268.13	0.01563		-2555.33	0.01563		-485.257	0.0404
-7268.03	0.01564		-2555.23	0.01564		-485.157	0.04057
-7267.93	0.01565		-2555.13	0.01565		-485.056	0.04049
-7267.83	0.01566		-2555.03	0.01566		-484.956	0.04053
-7267.73	0.01567		-2554.93	0.01567		-484.856	0.04064
-7267.63	0.01568		-2554.83	0.01568		-484.756	0.04038
-7267.53	0.01568		-2554.73	0.01568		-484.656	0.04041
-7267.43	0.0157		-2554.63	0.0157		-484.555	0.04042
-7267.33	0.01571		-2554.53	0.01571		-484.455	0.04049
-7267.23	0.01574		-2554.43	0.01574		-484.355	0.04061
-7267.13	0.01573		-2554.33	0.01573		-484.255	0.04069
-7267.03	0.01573		-2554.23	0.01573		-484.155	0.04072
-7266.93	0.0157		-2554.13	0.0157		-484.054	0.04079
-7266.83	0.01573		-2554.03	0.01573		-483.954	0.04083
-7266.73	0.01571		-2553.93	0.01571		-483.854	0.04088
-7266.63	0.01569		-2553.83	0.01569		-483.754	0.04097
-7266.53	0.0157		-2553.73	0.0157		-483.654	0.041
-7266.43	0.01569		-2553.63	0.01569		-483.553	0.041
-7266.33	0.01567		-2553.53	0.01567		-483.453	0.04099
-7266.23	0.0157		-2553.43	0.0157		-483.353	0.04097
-7266.13	0.01573		-2553.33	0.01573		-483.253	0.04098
-7266.03	0.01576		-2553.23	0.01576		-483.152	0.04097
-7265.93	0.01577		-2553.13	0.01577		-483.052	0.04097
-7265.83	0.01579		-2553.03	0.01579		-482.952	0.04091
-7265.73	0.01579		-2552.93	0.01579		-482.852	0.04098
-7265.62	0.01578		-2552.82	0.01578		-482.752	0.04084
-7265.52	0.01581		-2552.72	0.01581		-482.651	0.04088
-7265.42	0.01581		-2552.62	0.01581		-482.551	0.04088
-7265.32	0.01581		-2552.52	0.01581		-482.451	0.04086
-7265.22	0.01581		-2552.42	0.01581		-482.351	0.04077
-7265.12	0.01581		-2552.32	0.01581		-482.251	0.04068
-7265.02	0.01582		-2552.22	0.01582		-482.151	0.04065
-7264.92	0.01584		-2552.12	0.01584		-482.05	0.04057
-7264.82	0.0158		-2552.02	0.0158		-481.95	0.04051
-7264.72	0.01578		-2551.92	0.01578		-481.85	0.04049
-7264.62	0.01575		-2551.82	0.01575		-481.75	0.04045
-7264.52	0.01573		-2551.72	0.01573		-481.649	0.04037
-7264.42	0.01571		-2551.62	0.01571		-481.549	0.04036
-7264.32	0.01571		-2551.52	0.01571		-481.449	0.04031
-7264.22	0.01568		-2551.42	0.01568		-481.349	0.04027
-7264.12	0.01569		-2551.32	0.01569		-481.249	0.0402
-7264.02	0.01568		-2551.22	0.01568		-481.149	0.04014
-7263.92	0.01564		-2551.12	0.01564		-481.048	0.04005
-7263.82	0.01563		-2551.02	0.01563		-480.948	0.04048
-7263.72	0.0156		-2550.92	0.0156		-480.848	0.04046
-7263.62	0.0156		-2550.82	0.0156		-480.748	0.04043
-7263.52	0.01558		-2550.72	0.01558		-480.647	0.04045
-7263.42	0.01554		-2550.62	0.01554		-480.547	0.04038
-7263.32	0.0155		-2550.52	0.0155		-480.447	0.04023
-7263.22	0.01549		-2550.42	0.01549		-480.347	0.04029
-7263.12	0.01549		-2550.32	0.01549		-480.247	0.04027
-7263.02	0.01545		-2550.22	0.01545		-480.146	0.04022
-7262.92	0.01545		-2550.12	0.01545		-480.046	0.04022
-7262.82	0.01547		-2550.02	0.01547		-479.946	0.04019
-7262.72	0.01546		-2549.92	0.01546		-479.846	0.04015
-7262.62	0.01544		-2549.82	0.01544		-479.746	0.04012
-7262.52	0.01542		-2549.72	0.01542		-479.645	0.04
-7262.42	0.01542		-2549.62	0.01542		-479.545	0.03971
-7262.32	0.01541		-2549.52	0.01541		-479.445	0.03994
-7262.22	0.01541		-2549.42	0.01541		-479.345	0.03989
-7262.12	0.01535		-2549.32	0.01535		-479.245	0.03987
-7262.02	0.01534		-2549.22	0.01534		-479.144	0.03989
-7261.92	0.01531		-2549.12	0.01531		-479.044	0.03999
-7261.82	0.01532		-2549.02	0.01532		-478.944	0.03996
-7261.72	0.01535		-2548.92	0.01535		-478.844	0.03997
-7261.62	0.01535		-2548.82	0.01535		-478.744	0.03985
-7261.52	0.01532		-2548.72	0.01532		-478.643	0.03986
-7261.42	0.01527		-2548.62	0.01527		-478.543	0.03995
-7261.32	0.01527		-2548.52	0.01527		-478.443	0.03986
-7261.22	0.01525		-2548.42	0.01525		-478.343	0.03981
-7261.12	0.01519		-2548.32	0.01519		-478.243	0.03974
-7261.02	0.01519		-2548.22	0.01519		-478.142	0.03973
-7260.92	0.0152		-2548.12	0.0152		-478.042	0.03968
-7260.82	0.0152		-2548.02	0.0152		-477.942	0.03955
-7260.71	0.01513		-2547.91	0.01513		-477.842	0.03953
-7260.61	0.01514		-2547.81	0.01514		-477.742	0.03959
-7260.51	0.01513		-2547.71	0.01513		-477.641	0.03959
-7260.41	0.01512		-2547.61	0.01512		-477.541	0.03952
-7260.31	0.01513		-2547.51	0.01513		-477.441	0.03963
-7260.21	0.01517		-2547.41	0.01517		-477.341	0.03987
-7260.11	0.01518		-2547.31	0.01518		-477.241	0.03986
-7260.01	0.01519		-2547.21	0.01519		-477.14	0.03704
-7259.91	0.01526		-2547.11	0.01526		-477.04	0.03729
-7259.81	0.01526		-2547.01	0.01526		-476.94	0.03758
-7259.71	0.01529		-2546.91	0.01529		-476.84	0.03778
-7259.61	0.01527		-2546.81	0.01527		-476.74	0.03794
-7259.51	0.01527		-2546.71	0.01527		-476.639	0.03814
-7259.41	0.01529		-2546.61	0.01529		-476.539	0.03824
-7259.31	0.0153		-2546.51	0.0153		-476.439	0.03858
-7259.21	0.01533		-2546.41	0.01533		-476.339	0.0388
-7259.11	0.01538		-2546.31	0.01538		-476.238	0.03901
-7259.01	0.01539		-2546.21	0.01539		-476.138	0.03925
-7258.91	0.01539		-2546.11	0.01539		-476.038	0.03946
-7258.81	0.01541		-2546.01	0.01541		-475.938	0.03965
-7258.71	0.01544		-2545.91	0.01544		-475.838	0.03975
-7258.61	0.01542		-2545.81	0.01542		-475.738	0.03989
-7258.51	0.01543		-2545.71	0.01543		-475.637	0.04039
-7258.41	0.01546		-2545.61	0.01546		-475.537	0.04064
-7258.31	0.01546		-2545.51	0.01546		-475.437	0.04078
-7258.21	0.01543		-2545.41	0.01543		-475.337	0.04092
-7258.11	0.01544		-2545.31	0.01544		-475.236	0.04112
-7258.01	0.01543		-2545.21	0.01543		-475.136	0.04126
-7257.91	0.01542		-2545.11	0.01542		-475.036	0.04139
-7257.81	0.01544		-2545.01	0.01544		-474.936	0.04157
-7257.71	0.01544		-2544.91	0.01544		-474.836	0.04166
-7257.61	0.01544		-2544.81	0.01544		-474.736	0.04167
-7257.51	0.01545		-2544.71	0.01545		-474.635	0.04214
-7257.41	0.01546		-2544.61	0.01546		-474.535	0.04215
-7257.31	0.01548		-2544.51	0.01548		-474.435	0.04231
-7257.21	0.01547		-2544.41	0.01547		-474.335	0.04244
-7257.11	0.01542		-2544.31	0.01542		-474.235	0.04246
-7257.01	0.0154		-2544.21	0.0154		-474.134	0.04131
-7256.91	0.01528		-2544.11	0.01528		-474.034	0.04158
-7256.81	0.01529		-2544.01	0.01529		-473.934	0.0418
-7256.71	0.01533		-2543.91	0.01533		-473.834	0.04199
-7256.61	0.01535		-2543.81	0.01535		-473.733	0.04212
-7256.51	0.01535		-2543.71	0.01535		-473.633	0.04229
-7256.41	0.01534		-2543.61	0.01534		-473.533	0.04243
-7256.31	0.01532		-2543.51	0.01532		-473.433	0.04264
-7256.21	0.01534		-2543.41	0.01534		-473.333	0.04274
-7256.11	0.01533		-2543.31	0.01533		-473.232	0.04288
-7256.01	0.01532		-2543.21	0.01532		-473.132	0.04298
-7255.91	0.01533		-2543.11	0.01533		-473.032	0.04309
-7255.8	0.01532		-2543	0.01532		-472.932	0.04323
-7255.7	0.01531		-2542.9	0.01531		-472.832	0.04338
-7255.6	0.01533		-2542.8	0.01533		-472.731	0.04343
-7255.5	0.01533		-2542.7	0.01533		-472.631	0.04366
-7255.4	0.01532		-2542.6	0.01532		-472.531	0.04365
-7255.3	0.01531		-2542.5	0.01531		-472.431	0.04377
-7255.2	0.01529		-2542.4	0.01529		-472.331	0.04386
-7255.1	0.01526		-2542.3	0.01526		-472.23	0.04388
-7255	0.01525		-2542.2	0.01525		-472.13	0.04401
-7254.9	0.01524		-2542.1	0.01524		-472.03	0.04414
-7254.8	0.01521		-2542	0.01521		-471.93	0.04425
-7254.7	0.01519		-2541.9	0.01519		-471.83	0.04434
-7254.6	0.01517		-2541.8	0.01517		-471.729	0.04429
-7254.5	0.0152		-2541.7	0.0152		-471.629	0.04443
-7254.4	0.01521		-2541.6	0.01521		-471.529	0.04452
-7254.3	0.01519		-2541.5	0.01519		-471.429	0.04433
-7254.2	0.01519		-2541.4	0.01519		-471.329	0.0444
-7254.1	0.01521		-2541.3	0.01521		-471.228	0.04437
-7254	0.01521		-2541.2	0.01521		-471.128	0.04434
-7253.9	0.01523		-2541.1	0.01523		-471.028	0.04431
-7253.8	0.01526		-2541	0.01526		-470.928	0.04432
-7253.7	0.01526		-2540.9	0.01526		-470.828	0.04429
-7253.6	0.01527		-2540.8	0.01527		-470.727	0.04421
-7253.5	0.01529		-2540.7	0.01529		-470.627	0.04415
-7253.4	0.0153		-2540.6	0.0153		-470.527	0.0441
-7253.3	0.01531		-2540.5	0.01531		-470.427	0.04403
-7253.2	0.01533		-2540.4	0.01533		-470.327	0.0441
-7253.1	0.01531		-2540.3	0.01531		-470.226	0.04398
-7253	0.01533		-2540.2	0.01533		-470.126	0.04379
-7252.9	0.01534		-2540.1	0.01534		-470.026	0.04366
-7252.8	0.01536		-2540	0.01536		-469.926	0.04355
-7252.7	0.01536		-2539.9	0.01536		-469.825	0.04344
-7252.6	0.01534		-2539.8	0.01534		-469.725	0.04331
-7252.5	0.01533		-2539.7	0.01533		-469.625	0.04313
-7252.4	0.01535		-2539.6	0.01535		-469.525	0.04299
-7252.3	0.01532		-2539.5	0.01532		-469.425	0.0431
-7252.2	0.01533		-2539.4	0.01533		-469.325	0.04295
-7252.1	0.01535		-2539.3	0.01535		-469.224	0.04284
-7252	0.01535		-2539.2	0.01535		-469.124	0.04273
-7251.9	0.01536		-2539.1	0.01536		-469.024	0.04238
-7251.8	0.01534		-2539	0.01534		-468.924	0.04228
-7251.7	0.01533		-2538.9	0.01533		-468.824	0.04213
-7251.6	0.01531		-2538.8	0.01531		-468.723	0.04192
-7251.5	0.0153		-2538.7	0.0153		-468.623	0.0418
-7251.4	0.01531		-2538.6	0.01531		-468.523	0.04155
[truncated: 114,850 more rows]

## Sheet: Figure 3b
1 M 60 deg C			1 M 28 deg C			0.1 M 26 deg C
time	Specific Pt dissolution rate		time	Specific Pt dissolution rate		time	Specific Pt dissolution rate
-6363.06	0.11071		-1659.15	0.11071		-202.278	0.07812
-6362.96	0.11035		-1659.05	0.11035		-202.178	0.07819
-6362.86	0.11		-1658.95	0.11		-202.078	0.07825
-6362.76	0.10964		-1658.85	0.10964		-201.978	0.07831
-6362.66	0.10928		-1658.75	0.10928		-201.877	0.07837
-6362.56	0.10893		-1658.65	0.10893		-201.777	0.07843
-6362.46	0.10857		-1658.55	0.10857		-201.677	0.07849
-6362.36	0.10822		-1658.45	0.10822		-201.577	0.07854
-6362.26	0.10787		-1658.35	0.10787		-201.477	0.07859
-6362.16	0.10751		-1658.25	0.10751		-201.376	0.07864
-6362.06	0.10716		-1658.15	0.10716		-201.276	0.07869
-6361.96	0.10681		-1658.05	0.10681		-201.176	0.07873
-6361.86	0.10645		-1657.95	0.10645		-201.076	0.07877
-6361.76	0.1061		-1657.85	0.1061		-200.976	0.07881
-6361.66	0.10575		-1657.75	0.10575		-200.875	0.07885
-6361.56	0.1054		-1657.65	0.1054		-200.775	0.07889
-6361.46	0.10505		-1657.55	0.10505		-200.675	0.07892
-6361.36	0.1047		-1657.45	0.1047		-200.575	0.07896
-6361.26	0.10435		-1657.35	0.10435		-200.475	0.07899
-6361.16	0.104		-1657.25	0.104		-200.374	0.07901
-6361.06	0.10366		-1657.15	0.10366		-200.274	0.07904
-6360.96	0.10331		-1657.05	0.10331		-200.174	0.07906
-6360.86	0.10296		-1656.95	0.10296		-200.074	0.07908
-6360.76	0.10261		-1656.85	0.10261		-199.974	0.0791
-6360.66	0.10227		-1656.75	0.10227		-199.873	0.07912
-6360.56	0.10192		-1656.65	0.10192		-199.773	0.07913
-6360.46	0.10158		-1656.55	0.10158		-199.673	0.07915
-6360.36	0.10123		-1656.45	0.10123		-199.573	0.07916
-6360.26	0.10089		-1656.35	0.10089		-199.473	0.07916
-6360.16	0.10054		-1656.25	0.10054		-199.372	0.07917
-6360.06	0.1002		-1656.15	0.1002		-199.272	0.07917
-6359.96	0.09986		-1656.05	0.09986		-199.172	0.07918
-6359.85	0.09951		-1655.94	0.09951		-199.072	0.07918
-6359.75	0.09917		-1655.84	0.09917		-198.972	0.07917
-6359.65	0.09883		-1655.74	0.09883		-198.871	0.07917
-6359.55	0.09849		-1655.64	0.09849		-198.771	0.07916
-6359.45	0.09815		-1655.54	0.09815		-198.671	0.07915
-6359.35	0.09781		-1655.44	0.09781		-198.571	0.07914
-6359.25	0.09747		-1655.34	0.09747		-198.47	0.07913
-6359.15	0.09713		-1655.24	0.09713		-198.37	0.07911
-6359.05	0.09679		-1655.14	0.09679		-198.27	0.0791
-6358.95	0.09645		-1655.04	0.09645		-198.17	0.07908
-6358.85	0.09612		-1654.94	0.09612		-198.07	0.07905
-6358.75	0.09578		-1654.84	0.09578		-197.97	0.07903
-6358.65	0.09544		-1654.74	0.09544		-197.869	0.079
-6358.55	0.09511		-1654.64	0.09511		-197.769	0.07898
-6358.45	0.09477		-1654.54	0.09477		-197.669	0.07895
-6358.35	0.09443		-1654.44	0.09443		-197.569	0.07891
-6358.25	0.0941		-1654.34	0.0941		-197.469	0.07888
-6358.15	0.09376		-1654.24	0.09376		-197.368	0.07884
-6358.05	0.09343		-1654.14	0.09343		-197.268	0.0788
-6357.95	0.09304		-1654.04	0.09304		-197.168	0.07904
-6357.85	0.09264		-1653.94	0.09264		-197.068	0.07907
-6357.75	0.09227		-1653.84	0.09227		-196.968	0.07899
-6357.65	0.09189		-1653.74	0.09189		-196.867	0.07883
-6357.55	0.09161		-1653.64	0.09161		-196.767	0.07867
-6357.45	0.0912		-1653.54	0.0912		-196.667	0.07858
-6357.35	0.09077		-1653.44	0.09077		-196.567	0.07851
-6357.25	0.09035		-1653.34	0.09035		-196.466	0.07845
-6357.15	0.09006		-1653.24	0.09006		-196.366	0.0784
-6357.05	0.08958		-1653.14	0.08958		-196.266	0.07826
-6356.95	0.08923		-1653.04	0.08923		-196.166	0.07814
-6356.85	0.08885		-1652.94	0.08885		-196.066	0.0777
-6356.75	0.08866		-1652.84	0.08866		-195.965	0.07707
-6356.65	0.08847		-1652.74	0.08847		-195.865	0.07725
-6356.55	0.08814		-1652.64	0.08814		-195.765	0.0773
-6356.45	0.08777		-1652.54	0.08777		-195.665	0.07723
-6356.35	0.08743		-1652.44	0.08743		-195.565	0.07719
-6356.25	0.08707		-1652.34	0.08707		-195.464	0.0772
-6356.15	0.08683		-1652.24	0.08683		-195.364	0.07714
-6356.05	0.08651		-1652.14	0.08651		-195.264	0.07707
-6355.95	0.08615		-1652.04	0.08615		-195.164	0.07752
-6355.85	0.08594		-1651.94	0.08594		-195.064	0.07746
-6355.75	0.0857		-1651.84	0.0857		-194.963	0.07738
-6355.65	0.08532		-1651.74	0.08532		-194.863	0.07733
-6355.55	0.08494		-1651.64	0.08494		-194.763	0.07726
-6355.45	0.0846		-1651.54	0.0846		-194.663	0.07704
-6355.35	0.08423		-1651.44	0.08423		-194.563	0.07705
-6355.25	0.08392		-1651.34	0.08392		-194.462	0.07691
-6355.15	0.08368		-1651.24	0.08368		-194.362	0.07673
-6355.05	0.08336		-1651.14	0.08336		-194.262	0.0767
-6354.94	0.08308		-1651.03	0.08308		-194.162	0.0766
-6354.84	0.08284		-1650.93	0.08284		-194.062	0.07645
-6354.74	0.08259		-1650.83	0.08259		-193.961	0.07623
-6354.64	0.08239		-1650.73	0.08239		-193.861	0.07619
-6354.54	0.08209		-1650.63	0.08209		-193.761	0.0761
-6354.44	0.08174		-1650.53	0.08174		-193.661	0.07602
-6354.34	0.08149		-1650.43	0.08149		-193.561	0.07581
-6354.24	0.08118		-1650.33	0.08118		-193.46	0.07571
-6354.14	0.08089		-1650.23	0.08089		-193.36	0.07553
-6354.04	0.08057		-1650.13	0.08057		-193.26	0.07676
-6353.94	0.08038		-1650.03	0.08038		-193.16	0.07677
-6353.84	0.08005		-1649.93	0.08005		-193.06	0.0767
-6353.74	0.07982		-1649.83	0.07982		-192.959	0.07671
-6353.64	0.07962		-1649.73	0.07962		-192.859	0.07662
-6353.54	0.07942		-1649.63	0.07942		-192.759	0.07657
-6353.44	0.07922		-1649.53	0.07922		-192.659	0.07658
-6353.34	0.079		-1649.43	0.079		-192.559	0.07656
-6353.24	0.07871		-1649.33	0.07871		-192.458	0.07651
-6353.14	0.07849		-1649.23	0.07849		-192.358	0.07649
-6353.04	0.07823		-1649.13	0.07823		-192.258	0.07638
-6352.94	0.07796		-1649.03	0.07796		-192.158	0.07628
-6352.84	0.07771		-1648.93	0.07771		-192.058	0.07619
-6352.74	0.07747		-1648.83	0.07747		-191.957	0.07605
-6352.64	0.07716		-1648.73	0.07716		-191.857	0.0761
-6352.54	0.0769		-1648.63	0.0769		-191.757	0.07605
-6352.44	0.07657		-1648.53	0.07657		-191.657	0.07598
-6352.34	0.07626		-1648.43	0.07626		-191.556	0.07586
-6352.24	0.07598		-1648.33	0.07598		-191.456	0.07588
-6352.14	0.07573		-1648.23	0.07573		-191.356	0.07575
-6352.04	0.07544		-1648.13	0.07544		-191.256	0.07571
-6351.94	0.07506		-1648.03	0.07506		-191.156	0.07555
-6351.84	0.07475		-1647.93	0.07475		-191.055	0.07491
-6351.74	0.07447		-1647.83	0.07447		-190.955	0.07493
-6351.64	0.07406		-1647.73	0.07406		-190.855	0.07488
-6351.54	0.07373		-1647.63	0.07373		-190.755	0.07478
-6351.44	0.07352		-1647.53	0.07352		-190.655	0.07477
-6351.34	0.07326		-1647.43	0.07326		-190.554	0.07491
-6351.24	0.07292		-1647.33	0.07292		-190.454	0.07498
-6351.14	0.07256		-1647.23	0.07256		-190.354	0.07491
-6351.04	0.07238		-1647.13	0.07238		-190.254	0.07497
-6350.94	0.07206		-1647.03	0.07206		-190.154	0.07491
-6350.84	0.07183		-1646.93	0.07183		-190.054	0.07493
-6350.74	0.07157		-1646.83	0.07157		-189.953	0.07489
-6350.64	0.07129		-1646.73	0.07129		-189.853	0.07483
-6350.54	0.07095		-1646.63	0.07095		-189.753	0.07473
-6350.44	0.07063		-1646.53	0.07063		-189.653	0.07465
-6350.34	0.07042		-1646.43	0.07042		-189.553	0.07456
-6350.24	0.07018		-1646.33	0.07018		-189.452	0.07445
-6350.14	0.06994		-1646.23	0.06994		-189.352	0.07465
-6350.03	0.0697		-1646.12	0.0697		-189.252	0.07459
-6349.93	0.06933		-1646.02	0.06933		-189.152	0.07466
-6349.83	0.069		-1645.92	0.069		-189.052	0.07456
-6349.73	0.06868		-1645.82	0.06868		-188.951	0.07463
-6349.63	0.06843		-1645.72	0.06843		-188.851	0.07461
-6349.53	0.06816		-1645.62	0.06816		-188.751	0.07466
-6349.43	0.06786		-1645.52	0.06786		-188.651	0.07465
-6349.33	0.06762		-1645.42	0.06762		-188.55	0.07459
-6349.23	0.06739		-1645.32	0.06739		-188.45	0.07456
-6349.13	0.06715		-1645.22	0.06715		-188.35	0.07452
-6349.03	0.06676		-1645.12	0.06676		-188.25	0.07451
-6348.93	0.06637		-1645.02	0.06637		-188.15	0.07467
-6348.83	0.06608		-1644.92	0.06608		-188.049	0.07464
-6348.73	0.0659		-1644.82	0.0659		-187.949	0.07451
-6348.63	0.06574		-1644.72	0.06574		-187.849	0.07448
-6348.53	0.06555		-1644.62	0.06555		-187.749	0.07438
-6348.43	0.06532		-1644.52	0.06532		-187.649	0.07436
-6348.33	0.06512		-1644.42	0.06512		-187.548	0.07428
-6348.23	0.06483		-1644.32	0.06483		-187.448	0.07426
-6348.13	0.06454		-1644.22	0.06454		-187.348	0.07427
-6348.03	0.06429		-1644.12	0.06429		-187.248	0.07425
-6347.93	0.06408		-1644.02	0.06408		-187.148	0.07407
-6347.83	0.06385		-1643.92	0.06385		-187.047	0.07403
-6347.73	0.06359		-1643.82	0.06359		-186.947	0.0739
-6347.63	0.06336		-1643.72	0.06336		-186.847	0.07391
-6347.53	0.06318		-1643.62	0.06318		-186.747	0.07402
-6347.43	0.06291		-1643.52	0.06291		-186.647	0.07393
-6347.33	0.06265		-1643.42	0.06265		-186.546	0.07384
-6347.23	0.0624		-1643.32	0.0624		-186.446	0.07384
-6347.13	0.06219		-1643.22	0.06219		-186.346	0.07379
-6347.03	0.06204		-1643.12	0.06204		-186.246	0.07374
-6346.93	0.06181		-1643.02	0.06181		-186.146	0.07371
-6346.83	0.06156		-1642.92	0.06156		-186.045	0.07367
-6346.73	0.06136		-1642.82	0.06136		-185.945	0.07383
-6346.63	0.06108		-1642.72	0.06108		-185.845	0.07453
-6346.53	0.06078		-1642.62	0.06078		-185.745	0.07444
-6346.43	0.06059		-1642.52	0.06059		-185.645	0.07444
-6346.33	0.06035		-1642.42	0.06035		-185.544	0.07458
-6346.23	0.06011		-1642.32	0.06011		-185.444	0.07466
-6346.13	0.05993		-1642.22	0.05993		-185.344	0.07456
-6346.03	0.05965		-1642.12	0.05965		-185.244	0.07446
-6345.93	0.05947		-1642.02	0.05947		-185.143	0.07435
-6345.83	0.05929		-1641.92	0.05929		-185.043	0.07424
-6345.73	0.05906		-1641.82	0.05906		-184.943	0.07427
-6345.63	0.05881		-1641.72	0.05881		-184.843	0.07424
-6345.53	0.05868		-1641.62	0.05868		-184.743	0.07416
-6345.43	0.05853		-1641.52	0.05853		-184.643	0.07415
-6345.33	0.05831		-1641.42	0.05831		-184.542	0.0742
-6345.23	0.05819		-1641.32	0.05819		-184.442	0.07413
-6345.12	0.058		-1641.21	0.058		-184.342	0.07421
-6345.02	0.05783		-1641.11	0.05783		-184.242	0.0743
-6344.92	0.05766		-1641.01	0.05766		-184.142	0.07437
-6344.82	0.05745		-1640.91	0.05745		-184.041	0.07436
-6344.72	0.05725		-1640.81	0.05725		-183.941	0.07425
-6344.62	0.05711		-1640.71	0.05711		-183.841	0.07428
-6344.52	0.05688		-1640.61	0.05688		-183.741	0.07423
-6344.42	0.05667		-1640.51	0.05667		-183.641	0.07423
-6344.32	0.05652		-1640.41	0.05652		-183.54	0.07412
-6344.22	0.05629		-1640.31	0.05629		-183.44	0.07413
-6344.12	0.05604		-1640.21	0.05604		-183.34	0.07411
-6344.02	0.05587		-1640.11	0.05587		-183.24	0.07409
-6343.92	0.05569		-1640.01	0.05569		-183.139	0.07409
-6343.82	0.0554		-1639.91	0.0554		-183.039	0.07407
-6343.72	0.05522		-1639.81	0.05522		-182.939	0.07396
-6343.62	0.05498		-1639.71	0.05498		-182.839	0.07401
-6343.52	0.0548		-1639.61	0.0548		-182.739	0.07408
-6343.42	0.05452		-1639.51	0.05452		-182.638	0.07408
-6343.32	0.05418		-1639.41	0.05418		-182.538	0.07408
-6343.22	0.05388		-1639.31	0.05388		-182.438	0.07404
-6343.12	0.05368		-1639.21	0.05368		-182.338	0.07396
-6343.02	0.05352		-1639.11	0.05352		-182.238	0.07396
-6342.92	0.05326		-1639.01	0.05326		-182.137	0.07405
-6342.82	0.05312		-1638.91	0.05312		-182.037	0.07405
-6342.72	0.05293		-1638.81	0.05293		-181.937	0.07403
-6342.62	0.05269		-1638.71	0.05269		-181.837	0.07401
-6342.52	0.05241		-1638.61	0.05241		-181.737	0.07381
-6342.42	0.05215		-1638.51	0.05215		-181.636	0.07369
-6342.32	0.05179		-1638.41	0.05179		-181.536	0.07357
-6342.22	0.05157		-1638.31	0.05157		-181.436	0.07358
-6342.12	0.05131		-1638.21	0.05131		-181.336	0.07348
-6342.02	0.05112		-1638.11	0.05112		-181.236	0.07334
-6341.92	0.05094		-1638.01	0.05094		-181.135	0.07283
-6341.82	0.05074		-1637.91	0.05074		-181.035	0.07297
-6341.72	0.05053		-1637.81	0.05053		-180.935	0.07354
-6341.62	0.05039		-1637.71	0.05039		-180.835	0.07367
-6341.52	0.05025		-1637.61	0.05025		-180.735	0.07377
-6341.42	0.05003		-1637.51	0.05003		-180.634	0.07398
-6341.32	0.04987		-1637.41	0.04987		-180.534	0.07397
-6341.22	0.04966		-1637.31	0.04966		-180.434	0.0738
-6341.12	0.04955		-1637.21	0.04955		-180.334	0.07382
-6341.02	0.0494		-1637.11	0.0494		-180.234	0.07389
-6340.92	0.04911		-1637.01	0.04911		-180.133	0.07394
-6340.82	0.04888		-1636.91	0.04888		-180.033	0.07389
-6340.72	0.0487		-1636.81	0.0487		-179.933	0.07381
-6340.62	0.0485		-1636.71	0.0485		-179.833	0.07387
-6340.52	0.04829		-1636.61	0.04829		-179.733	0.07396
-6340.42	0.04803		-1636.51	0.04803		-179.632	0.07396
-6340.32	0.0479		-1636.41	0.0479		-179.532	0.0741
-6340.22	0.04771		-1636.31	0.04771		-179.432	0.07413
-6340.11	0.04753		-1636.2	0.04753		-179.332	0.07411
-6340.01	0.04729		-1636.1	0.04729		-179.232	0.07419
-6339.91	0.04712		-1636	0.04712		-179.131	0.07415
-6339.81	0.04694		-1635.9	0.04694		-179.031	0.07418
-6339.71	0.04679		-1635.8	0.04679		-178.931	0.07432
-6339.61	0.04656		-1635.7	0.04656		-178.831	0.07422
-6339.51	0.04635		-1635.6	0.04635		-178.731	0.07426
-6339.41	0.04622		-1635.5	0.04622		-178.63	0.07416
-6339.31	0.04605		-1635.4	0.04605		-178.53	0.07414
-6339.21	0.04588		-1635.3	0.04588		-178.43	0.0741
-6339.11	0.04573		-1635.2	0.04573		-178.33	0.07414
-6339.01	0.04554		-1635.1	0.04554		-178.23	0.07415
-6338.91	0.04539		-1635	0.04539		-178.129	0.07419
-6338.81	0.04532		-1634.9	0.04532		-178.029	0.07429
-6338.71	0.04521		-1634.8	0.04521		-177.929	0.07434
-6338.61	0.04501		-1634.7	0.04501		-177.829	0.07447
-6338.51	0.04486		-1634.6	0.04486		-177.728	0.07442
-6338.41	0.04476		-1634.5	0.04476		-177.628	0.07445
-6338.31	0.04455		-1634.4	0.04455		-177.528	0.07444
-6338.21	0.04429		-1634.3	0.04429		-177.428	0.07453
-6338.11	0.04412		-1634.2	0.04412		-177.328	0.07447
-6338.01	0.04399		-1634.1	0.04399		-177.227	0.07438
-6337.91	0.04382		-1634	0.04382		-177.127	0.0743
-6337.81	0.04364		-1633.9	0.04364		-177.027	0.07439
-6337.71	0.04345		-1633.8	0.04345		-176.927	0.07438
-6337.61	0.04333		-1633.7	0.04333		-176.827	0.07436
-6337.51	0.04318		-1633.6	0.04318		-176.726	0.07421
-6337.41	0.04299		-1633.5	0.04299		-176.626	0.07411
-6337.31	0.04286		-1633.4	0.04286		-176.526	0.07071
-6337.21	0.04267		-1633.3	0.04267		-176.426	0.07104
-6337.11	0.04254		-1633.2	0.04254		-176.326	0.07127
-6337.01	0.04234		-1633.1	0.04234		-176.226	0.07154
-6336.91	0.04216		-1633	0.04216		-176.125	0.07175
-6336.81	0.04204		-1632.9	0.04204		-176.025	0.072
-6336.71	0.04193		-1632.8	0.04193		-175.925	0.07224
-6336.61	0.0418		-1632.7	0.0418		-175.825	0.07264
-6336.51	0.04173		-1632.6	0.04173		-175.725	0.07271
-6336.41	0.04156		-1632.5	0.04156		-175.624	0.07292
-6336.31	0.04144		-1632.4	0.04144		-175.524	0.07261
-6336.21	0.04133		-1632.3	0.04133		-175.424	0.07278
-6336.11	0.04121		-1632.2	0.04121		-175.324	0.07299
-6336.01	0.04108		-1632.1	0.04108		-175.223	0.07324
-6335.91	0.04099		-1632	0.04099		-175.123	0.07358
-6335.81	0.04086		-1631.9	0.04086		-175.023	0.07355
-6335.71	0.04072		-1631.8	0.04072		-174.923	0.07386
-6335.61	0.04063		-1631.7	0.04063		-174.823	0.07409
-6335.51	0.04053		-1631.6	0.04053		-174.722	0.07436
-6335.41	0.04047		-1631.5	0.04047		-174.622	0.07468
-6335.31	0.04031		-1631.4	0.04031		-174.522	0.07499
-6335.2	0.04018		-1631.29	0.04018		-174.422	0.0753
-6335.1	0.04001		-1631.19	0.04001		-174.322	0.07553
-6335	0.03979		-1631.09	0.03979		-174.221	0.07575
-6334.9	0.03956		-1630.99	0.03956		-174.121	0.07597
-6334.8	0.0393		-1630.89	0.0393		-174.021	0.07604
-6334.7	0.03907		-1630.79	0.03907		-173.921	0.07616
-6334.6	0.03889		-1630.69	0.03889		-173.821	0.07641
-6334.5	0.03873		-1630.59	0.03873		-173.72	0.07658
-6334.4	0.0386		-1630.49	0.0386		-173.62	0.07678
-6334.3	0.0385		-1630.39	0.0385		-173.52	0.07685
-6334.2	0.03836		-1630.29	0.03836		-173.42	0.07693
-6334.1	0.03817		-1630.19	0.03817		-173.32	0.07699
-6334	0.03803		-1630.09	0.03803		-173.219	0.07706
-6333.9	0.03782		-1629.99	0.03782		-173.119	0.07715
-6333.8	0.03765		-1629.89	0.03765		-173.019	0.07731
-6333.7	0.03751		-1629.79	0.03751		-172.919	0.0774
-6333.6	0.03732		-1629.69	0.03732		-172.819	0.07763
-6333.5	0.03718		-1629.59	0.03718		-172.718	0.07765
-6333.4	0.03702		-1629.49	0.03702		-172.618	0.07781
-6333.3	0.0369		-1629.39	0.0369		-172.518	0.07783
-6333.2	0.03685		-1629.29	0.03685		-172.418	0.07786
-6333.1	0.0368		-1629.19	0.0368		-172.318	0.07788
-6333	0.0367		-1629.09	0.0367		-172.217	0.07806
-6332.9	0.03654		-1628.99	0.03654		-172.117	0.07814
-6332.8	0.03641		-1628.89	0.03641		-172.017	0.07804
-6332.7	0.03621		-1628.79	0.03621		-171.917	0.07807
-6332.6	0.03601		-1628.69	0.03601		-171.816	0.07807
-6332.5	0.03588		-1628.59	0.03588		-171.716	0.07803
-6332.4	0.03578		-1628.49	0.03578		-171.616	0.07812
-6332.3	0.0356		-1628.39	0.0356		-171.516	0.07815
-6332.2	0.03561		-1628.29	0.03561		-171.416	0.07817
-6332.1	0.03548		-1628.19	0.03548		-171.315	0.07809
-6332	0.03536		-1628.09	0.03536		-171.215	0.07803
-6331.9	0.03521		-1627.99	0.03521		-171.115	0.0781
-6331.8	0.03506		-1627.89	0.03506		-171.015	0.07857
-6331.7	0.03495		-1627.79	0.03495		-170.915	0.07852
-6331.6	0.03486		-1627.69	0.03486		-170.815	0.0785
-6331.5	0.0347		-1627.59	0.0347		-170.714	0.07826
-6331.4	0.03451		-1627.49	0.03451		-170.614	0.0782
-6331.3	0.03437		-1627.39	0.03437		-170.514	0.07807
-6331.2	0.03416		-1627.29	0.03416		-170.414	0.07801
-6331.1	0.03399		-1627.19	0.03399		-170.314	0.07797
-6331	0.03385		-1627.09	0.03385		-170.213	0.07786
-6330.9	0.03366		-1626.99	0.03366		-170.113	0.07757
-6330.8	0.03352		-1626.89	0.03352		-170.013	0.07756
-6330.7	0.03341		-1626.79	0.03341		-169.913	0.07746
-6330.6	0.03324		-1626.69	0.03324		-169.812	0.07743
-6330.5	0.0331		-1626.59	0.0331		-169.712	0.0773
-6330.4	0.033		-1626.49	0.033		-169.612	0.07721
-6330.3	0.03288		-1626.38	0.03288		-169.512	0.07674
-6330.19	0.03275		-1626.28	0.03275		-169.412	0.07657
-6330.09	0.03258		-1626.18	0.03258		-169.311	0.07634
-6329.99	0.03243		-1626.08	0.03243		-169.211	0.07631
-6329.89	0.03232		-1625.98	0.03232		-169.111	0.07604
-6329.79	0.03225		-1625.88	0.03225		-169.011	0.07598
-6329.69	0.03214		-1625.78	0.03214		-168.911	0.07578
-6329.59	0.03205		-1625.68	0.03205		-168.81	0.07563
-6329.49	0.03195		-1625.58	0.03195		-168.71	0.07562
-6329.39	0.03186		-1625.48	0.03186		-168.61	0.07531
-6329.29	0.03174		-1625.38	0.03174		-168.51	0.07522
-6329.19	0.03164		-1625.28	0.03164		-168.41	0.07496
-6329.09	0.03156		-1625.18	0.03156		-168.309	0.07481
-6328.99	0.03143		-1625.08	0.03143		-168.209	0.07459
-6328.89	0.03132		-1624.98	0.03132		-168.109	0.07433
-6328.79	0.03125		-1624.88	0.03125		-168.009	0.07409
-6328.69	0.03117		-1624.78	0.03117		-167.909	0.07376
-6328.59	0.03105		-1624.68	0.03105		-167.808	0.07352
-6328.49	0.03094		-1624.58	0.03094		-167.708	0.0731
-6328.39	0.03085		-1624.48	0.03085		-167.608	0.07267
-6328.29	0.03074		-1624.38	0.03074		-167.508	0.07235
-6328.19	0.03066		-1624.28	0.03066		-167.408	0.07203
-6328.09	0.03058		-1624.18	0.03058		-167.307	0.07163
-6327.99	0.03052		-1624.08	0.03052		-167.207	0.07132
-6327.89	0.03041		-1623.98	0.03041		-167.107	0.07094
-6327.79	0.0303		-1623.88	0.0303		-167.007	0.07059
-6327.69	0.03024		-1623.78	0.03024		-166.907	0.07022
-6327.59	0.03023		-1623.68	0.03023		-166.806	0.06943
-6327.49	0.03014		-1623.58	0.03014		-166.706	0.0691
-6327.39	0.03008		-1623.48	0.03008		-166.606	0.06876
-6327.29	0.02998		-1623.38	0.02998		-166.506	0.06844
-6327.19	0.02987		-1623.28	0.02987		-166.406	0.07181
-6327.09	0.02984		-1623.18	0.02984		-166.305	0.07183
-6326.99	0.02977		-1623.08	0.02977		-166.205	0.07181
-6326.89	0.02973		-1622.98	0.02973		-166.105	0.07183
-6326.79	0.02966		-1622.88	0.02966		-166.005	0.07182
-6326.69	0.02961		-1622.78	0.02961		-165.905	0.07172
-6326.59	0.02951		-1622.68	0.02951		-165.804	0.07161
-6326.49	0.02947		-1622.58	0.02947		-165.704	0.07159
-6326.39	0.02935		-1622.48	0.02935		-165.604	0.07156
-6326.29	0.02926		-1622.38	0.02926		-165.504	0.07157
-6326.19	0.02918		-1622.28	0.02918		-165.404	0.07214
-6326.09	0.02911		-1622.18	0.02911		-165.303	0.07224
-6325.99	0.02902		-1622.08	0.02902		-165.203	0.07227
-6325.89	0.02898		-1621.98	0.02898		-165.103	0.07232
-6325.79	0.02889		-1621.88	0.02889		-165.003	0.07235
-6325.69	0.0288		-1621.78	0.0288		-164.903	0.07274
-6325.59	0.02875		-1621.68	0.02875		-164.802	0.07277
-6325.49	0.02866		-1621.58	0.02866		-164.702	0.07285
-6325.39	0.02857		-1621.48	0.02857		-164.602	0.07278
-6325.28	0.02842		-1621.37	0.02842		-164.502	0.07275
-6325.18	0.02833		-1621.27	0.02833		-164.401	0.07273
-6325.08	0.02822		-1621.17	0.02822		-164.301	0.07265
-6324.98	0.02812		-1621.07	0.02812		-164.201	0.07266
-6324.88	0.02807		-1620.97	0.02807		-164.101	0.07227
-6324.78	0.02802		-1620.87	0.02802		-164.001	0.07237
-6324.68	0.02806		-1620.77	0.02806		-163.9	0.0725
-6324.58	0.02808		-1620.67	0.02808		-163.8	0.0725
-6324.48	0.02802		-1620.57	0.02802		-163.7	0.07261
-6324.38	0.02794		-1620.47	0.02794		-163.6	0.07266
-6324.28	0.02789		-1620.37	0.02789		-163.5	0.0726
-6324.18	0.02782		-1620.27	0.02782		-163.399	0.07266
-6324.08	0.02778		-1620.17	0.02778		-163.299	0.07267
-6323.98	0.02774		-1620.07	0.02774		-163.199	0.07274
-6323.88	0.02773		-1619.97	0.02773		-163.099	0.07284
-6323.78	0.02768		-1619.87	0.02768		-162.999	0.07288
-6323.68	0.02762		-1619.77	0.02762		-162.899	0.07301
-6323.58	0.02759		-1619.67	0.02759		-162.798	0.07307
-6323.48	0.02755		-1619.57	0.02755		-162.698	0.07312
-6323.38	0.0275		-1619.47	0.0275		-162.598	0.07311
-6323.28	0.02741		-1619.37	0.02741		-162.498	0.07311
-6323.18	0.02733		-1619.27	0.02733		-162.398	0.07316
-6323.08	0.02728		-1619.17	0.02728		-162.297	0.07323
-6322.98	0.0272		-1619.07	0.0272		-162.197	0.07327
-6322.88	0.02709		-1618.97	0.02709		-162.097	0.07325
-6322.78	0.02704		-1618.87	0.02704		-161.997	0.07321
-6322.68	0.02698		-1618.77	0.02698		-161.896	0.07333
-6322.58	0.02693		-1618.67	0.02693		-161.796	0.07322
-6322.48	0.02684		-1618.57	0.02684		-161.696	0.07317
-6322.38	0.02679		-1618.47	0.02679		-161.596	0.07321
-6322.28	0.02667		-1618.37	0.02667		-161.496	0.07322
-6322.18	0.02658		-1618.27	0.02658		-161.395	0.07324
-6322.08	0.02648		-1618.17	0.02648		-161.295	0.0731
-6321.98	0.02641		-1618.07	0.02641		-161.195	0.07312
-6321.88	0.02633		-1617.97	0.02633		-161.095	0.07318
-6321.78	0.02622		-1617.87	0.02622		-160.995	0.07312
-6321.68	0.02614		-1617.77	0.02614		-160.894	0.07305
-6321.58	0.02604		-1617.67	0.02604		-160.794	0.07298
-6321.48	0.02597		-1617.57	0.02597		-160.694	0.07292
-6321.38	0.02586		-1617.47	0.02586		-160.594	0.07301
-6321.28	0.02581		-1617.37	0.02581		-160.494	0.073
-6321.18	0.02574		-1617.27	0.02574		-160.393	0.07292
-6321.08	0.02574		-1617.17	0.02574		-160.293	0.07275
-6320.98	0.02567		-1617.07	0.02567		-160.193	0.07275
-6320.88	0.02558		-1616.97	0.02558		-160.093	0.07268
-6320.78	0.02556		-1616.87	0.02556		-159.993	0.07285
-6320.68	0.02548		-1616.77	0.02548		-159.892	0.07265
-6320.58	0.0254		-1616.67	0.0254		-159.792	0.07256
-6320.48	0.02534		-1616.57	0.02534		-159.692	0.07229
-6320.37	0.02528		-1616.46	0.02528		-159.592	0.07224
-6320.27	0.02517		-1616.36	0.02517		-159.492	0.07199
-6320.17	0.02515		-1616.26	0.02515		-159.391	0.07218
-6320.07	0.02511		-1616.16	0.02511		-159.291	0.07218
-6319.97	0.02512		-1616.06	0.02512		-159.191	0.07223
-6319.87	0.02508		-1615.96	0.02508		-159.091	0.07205
-6319.77	0.02507		-1615.86	0.02507		-158.991	0.07205
-6319.67	0.025		-1615.76	0.025		-158.89	0.07195
-6319.57	0.02494		-1615.66	0.02494		-158.79	0.07201
-6319.47	0.02491		-1615.56	0.02491		-158.69	0.07197
-6319.37	0.02488		-1615.46	0.02488		-158.59	0.07169
-6319.27	0.02482		-1615.36	0.02482		-158.489	0.07163
-6319.17	0.02477		-1615.26	0.02477		-158.389	0.07151
-6319.07	0.02474		-1615.16	0.02474		-158.289	0.0715
-6318.97	0.0247		-1615.06	0.0247		-158.189	0.07142
-6318.87	0.02463		-1614.96	0.02463		-158.089	0.07139
-6318.77	0.02459		-1614.86	0.02459		-157.988	0.07137
-6318.67	0.02453		-1614.76	0.02453		-157.888	0.07129
-6318.57	0.02448		-1614.66	0.02448		-157.788	0.07134
-6318.47	0.02442		-1614.56	0.02442		-157.688	0.07125
-6318.37	0.02439		-1614.46	0.02439		-157.588	0.0712
-6318.27	0.02431		-1614.36	0.02431		-157.488	0.07126
-6318.17	0.02421		-1614.26	0.02421		-157.387	0.07115
-6318.07	0.02414		-1614.16	0.02414		-157.287	0.07106
-6317.97	0.02408		-1614.06	0.02408		-157.187	0.07101
-6317.87	0.02405		-1613.96	0.02405		-157.087	0.07102
-6317.77	0.02402		-1613.86	0.02402		-156.987	0.07086
-6317.67	0.02403		-1613.76	0.02403		-156.886	0.07082
-6317.57	0.02398		-1613.66	0.02398		-156.786	0.07071
-6317.47	0.02393		-1613.56	0.02393		-156.686	0.07101
-6317.37	0.02386		-1613.46	0.02386		-156.586	0.07105
-6317.27	0.02379		-1613.36	0.02379		-156.486	0.07104
-6317.17	0.02378		-1613.26	0.02378		-156.385	0.07091
-6317.07	0.02378		-1613.16	0.02378		-156.285	0.07074
-6316.97	0.02373		-1613.06	0.02373		-156.185	0.07076
-6316.87	0.02371		-1612.96	0.02371		-156.085	0.07077
-6316.77	0.02368		-1612.86	0.02368		-155.984	0.07077
-6316.67	0.02367		-1612.76	0.02367		-155.884	0.07072
-6316.57	0.02365		-1612.66	0.02365		-155.784	0.07084
-6316.47	0.02364		-1612.56	0.02364		-155.684	0.07087
-6316.37	0.02357		-1612.46	0.02357		-155.584	0.07083
-6316.27	0.02355		-1612.36	0.02355		-155.483	0.07088
-6316.17	0.02355		-1612.26	0.02355		-155.383	0.07072
-6316.07	0.02346		-1612.16	0.02346		-155.283	0.07067
-6315.97	0.0234		-1612.06	0.0234		-155.183	0.07052
-6315.87	0.02337		-1611.96	0.02337		-155.083	0.07045
-6315.77	0.02333		-1611.86	0.02333		-154.982	0.07048
-6315.67	0.02331		-1611.76	0.02331		-154.882	0.07046
-6315.57	0.02329		-1611.66	0.02329		-154.782	0.07036
-6315.47	0.02322		-1611.56	0.02322		-154.682	0.07029
-6315.36	0.02316		-1611.45	0.02316		-154.582	0.06971
-6315.26	0.02308		-1611.35	0.02308		-154.481	0.06994
-6315.16	0.02301		-1611.25	0.02301		-154.381	0.06997
-6315.06	0.02299		-1611.15	0.02299		-154.281	0.07001
-6314.96	0.02302		-1611.05	0.02302		-154.181	0.07003
-6314.86	0.02303		-1610.95	0.02303		-154.081	0.07006
-6314.76	0.02302		-1610.85	0.02302		-153.98	0.07051
-6314.66	0.02294		-1610.75	0.02294		-153.88	0.07054
-6314.56	0.02291		-1610.65	0.02291		-153.78	0.0705
-6314.46	0.02283		-1610.55	0.02283		-153.68	0.07054
-6314.36	0.02278		-1610.45	0.02278		-153.58	0.07066
-6314.26	0.02273		-1610.35	0.02273		-153.479	0.07064
-6314.16	0.02268		-1610.25	0.02268		-153.379	0.0707
-6314.06	0.02266		-1610.15	0.02266		-153.279	0.07075
-6313.96	0.02261		-1610.05	0.02261		-153.179	0.0709
-6313.86	0.02253		-1609.95	0.02253		-153.079	0.07103
-6313.76	0.02242		-1609.85	0.02242		-152.978	0.07103
-6313.66	0.02238		-1609.75	0.02238		-152.878	0.0711
-6313.56	0.02232		-1609.65	0.02232		-152.778	0.07033
-6313.46	0.02228		-1609.55	0.02228		-152.678	0.07034
-6313.36	0.0222		-1609.45	0.0222		-152.578	0.0703
-6313.26	0.02215		-1609.35	0.02215		-152.477	0.07048
-6313.16	0.02212		-1609.25	0.02212		-152.377	0.07059
-6313.06	0.02211		-1609.15	0.02211		-152.277	0.07068
-6312.96	0.02204		-1609.05	0.02204		-152.177	0.07071
-6312.86	0.022		-1608.95	0.022		-152.077	0.07084
-6312.76	0.02196		-1608.85	0.02196		-151.976	0.07095
-6312.66	0.02189		-1608.75	0.02189		-151.876	0.07109
-6312.56	0.02181		-1608.65	0.02181		-151.776	0.07106
-6312.46	0.02174		-1608.55	0.02174		-151.676	0.07123
-6312.36	0.02169		-1608.45	0.02169		-151.576	0.0713
-6312.26	0.02164		-1608.35	0.02164		-151.475	0.07135
-6312.16	0.02159		-1608.25	0.02159		-151.375	0.07135
-6312.06	0.02157		-1608.15	0.02157		-151.275	0.07142
-6311.96	0.02154		-1608.05	0.02154		-151.175	0.07159
-6311.86	0.02146		-1607.95	0.02146		-151.075	0.07156
-6311.76	0.02142		-1607.85	0.02142		-150.974	0.07163
-6311.66	0.02141		-1607.75	0.02141		-150.874	0.07165
-6311.56	0.02138		-1607.65	0.02138		-150.774	0.07163
-6311.46	0.02135		-1607.55	0.02135		-150.674	0.0716
-6311.36	0.02131		-1607.45	0.02131		-150.573	0.07164
-6311.26	0.02129		-1607.35	0.02129		-150.473	0.07167
-6311.16	0.02124		-1607.25	0.02124		-150.373	0.07161
-6311.06	0.02125		-1607.15	0.02125		-150.273	0.07155
-6310.96	0.02119		-1607.05	0.02119		-150.173	0.07163
-6310.86	0.02115		-1606.95	0.02115		-150.072	0.0716
-6310.76	0.02112		-1606.85	0.02112		-149.972	0.07152
-6310.66	0.02105		-1606.75	0.02105		-149.872	0.07141
-6310.56	0.02099		-1606.64	0.02099		-149.772	0.07138
-6310.45	0.02097		-1606.54	0.02097		-149.672	0.07133
-6310.35	0.02095		-1606.44	0.02095		-149.571	0.07152
-6310.25	0.02092		-1606.34	0.02092		-149.471	0.07091
-6310.15	0.02088		-1606.24	0.02088		-149.371	0.07106
-6310.05	0.02086		-1606.14	0.02086		-149.271	0.07115
-6309.95	0.02079		-1606.04	0.02079		-149.171	0.07114
-6309.85	0.02077		-1605.94	0.02077		-149.071	0.07114
-6309.75	0.02073		-1605.84	0.02073		-148.97	0.07132
-6309.65	0.02067		-1605.74	0.02067		-148.87	0.07136
-6309.55	0.02064		-1605.64	0.02064		-148.77	0.07147
-6309.45	0.02063		-1605.54	0.02063		-148.67	0.07145
-6309.35	0.0206		-1605.44	0.0206		-148.569	0.07144
-6309.25	0.02056		-1605.34	0.02056		-148.469	0.07151
-6309.15	0.02056		-1605.24	0.02056		-148.369	0.07154
-6309.05	0.02055		-1605.14	0.02055		-148.269	0.07161
-6308.95	0.02051		-1605.04	0.02051		-148.169	0.07166
-6308.85	0.02048		-1604.94	0.02048		-148.068	0.07173
-6308.75	0.02044		-1604.84	0.02044		-147.968	0.07166
-6308.65	0.0204		-1604.74	0.0204		-147.868	0.07168
-6308.55	0.02041		-1604.64	0.02041		-147.768	0.07173
-6308.45	0.02038		-1604.54	0.02038		-147.668	0.07165
-6308.35	0.02039		-1604.44	0.02039		-147.567	0.07155
-6308.25	0.0204		-1604.34	0.0204		-147.467	0.07164
-6308.15	0.02043		-1604.24	0.02043		-147.367	0.07167
-6308.05	0.02044		-1604.14	0.02044		-147.267	0.07157
-6307.95	0.02045		-1604.04	0.02045		-147.167	0.07156
-6307.85	0.02047		-1603.94	0.02047		-147.066	0.07139
-6307.75	0.02045		-1603.84	0.02045		-146.966	0.07124
-6307.65	0.02045		-1603.74	0.02045		-146.866	0.07139
-6307.55	0.02045		-1603.64	0.02045		-146.766	0.07135
-6307.45	0.02043		-1603.54	0.02043		-146.666	0.07133
-6307.35	0.02041		-1603.44	0.02041		-146.565	0.07132
-6307.25	0.02046		-1603.34	0.02046		-146.465	0.07114
-6307.15	0.02047		-1603.24	0.02047		-146.365	0.07105
-6307.05	0.02048		-1603.14	0.02048		-146.265	0.07104
-6306.95	0.02045		-1603.04	0.02045		-146.165	0.07105
-6306.85	0.02044		-1602.94	0.02044		-146.064	0.07098
-6306.75	0.02041		-1602.84	0.02041		-145.964	0.07076
-6306.65	0.02039		-1602.74	0.02039		-145.864	0.07064
-6306.55	0.02038		-1602.64	0.02038		-145.764	0.0705
-6306.45	0.02034		-1602.54	0.02034		-145.664	0.07024
-6306.35	0.02029		-1602.44	0.02029		-145.563	0.07
-6306.25	0.02028		-1602.34	0.02028		-145.463	0.06979
-6306.15	0.02028		-1602.24	0.02028		-145.363	0.0697
-6306.05	0.02024		-1602.14	0.02024		-145.263	0.06976
-6305.95	0.02024		-1602.04	0.02024		-145.162	0.0696
-6305.85	0.02024		-1601.94	0.02024		-145.062	0.06953
-6305.75	0.02021		-1601.84	0.02021		-144.962	0.06943
-6305.65	0.02017		-1601.74	0.02017		-144.862	0.06928
-6305.54	0.02009		-1601.63	0.02009		-144.762	0.06917
-6305.44	0.02007		-1601.53	0.02007		-144.661	0.06917
-6305.34	0.02007		-1601.43	0.02007		-144.561	0.06912
-6305.24	0.02005		-1601.33	0.02005		-144.461	0.06957
-6305.14	0.02006		-1601.23	0.02006		-144.361	0.06946
-6305.04	0.02007		-1601.13	0.02007		-144.261	0.06944
-6304.94	0.02004		-1601.03	0.02004		-144.161	0.06942
-6304.84	0.02001		-1600.93	0.02001		-144.06	0.06941
-6304.74	0.01994		-1600.83	0.01994		-143.96	0.06928
-6304.64	0.01989		-1600.73	0.01989		-143.86	0.06917
-6304.54	0.01986		-1600.63	0.01986		-143.76	0.06906
-6304.44	0.01983		-1600.53	0.01983		-143.66	0.06899
-6304.34	0.01988		-1600.43	0.01988		-143.559	0.06905
-6304.24	0.01986		-1600.33	0.01986		-143.459	0.06896
-6304.14	0.01989		-1600.23	0.01989		-143.359	0.06887
-6304.04	0.01991		-1600.13	0.01991		-143.259	0.06883
-6303.94	0.01988		-1600.03	0.01988		-143.159	0.06873
-6303.84	0.01989		-1599.93	0.01989		-143.058	0.06859
-6303.74	0.01987		-1599.83	0.01987		-142.958	0.06838
-6303.64	0.01986		-1599.73	0.01986		-142.858	0.06829
-6303.54	0.01984		-1599.63	0.01984		-142.758	0.06829
-6303.44	0.01982		-1599.53	0.01982		-142.657	0.06899
-6303.34	0.01979		-1599.43	0.01979		-142.557	0.06908
-6303.24	0.01978		-1599.33	0.01978		-142.457	0.06926
-6303.14	0.01974		-1599.23	0.01974		-142.357	0.06925
-6303.04	0.01973		-1599.13	0.01973		-142.257	0.06927
-6302.94	0.01971		-1599.03	0.01971		-142.156	0.0693
-6302.84	0.0197		-1598.93	0.0197		-142.056	0.06942
-6302.74	0.01967		-1598.83	0.01967		-141.956	0.06941
-6302.64	0.01966		-1598.73	0.01966		-141.856	0.06932
-6302.54	0.01967		-1598.63	0.01967		-141.756	0.06918
-6302.44	0.01966		-1598.53	0.01966		-141.655	0.06926
-6302.34	0.01964		-1598.43	0.01964		-141.555	0.0692
-6302.24	0.01962		-1598.33	0.01962		-141.455	0.06925
-6302.14	0.0196		-1598.23	0.0196		-141.355	0.06921
-6302.04	0.01957		-1598.13	0.01957		-141.255	0.06923
-6301.94	0.01954		-1598.03	0.01954		-141.154	0.06919
-6301.84	0.01955		-1597.93	0.01955		-141.054	0.06919
-6301.74	0.01955		-1597.83	0.01955		-140.954	0.06926
-6301.64	0.01953		-1597.73	0.01953		-140.854	0.06921
-6301.54	0.01948		-1597.63	0.01948		-140.754	0.06925
-6301.44	0.01944		-1597.53	0.01944		-140.653	0.06922
-6301.34	0.01944		-1597.43	0.01944		-140.553	0.06928
-6301.24	0.0194		-1597.33	0.0194		-140.453	0.06914
-6301.14	0.01935		-1597.23	0.01935		-140.353	0.06908
-6301.04	0.01933		-1597.13	0.01933		-140.253	0.06902
-6300.94	0.01928		-1597.03	0.01928		-140.152	0.06899
-6300.84	0.01925		-1596.93	0.01925		-140.052	0.06888
-6300.74	0.01923		-1596.83	0.01923		-139.952	0.0687
-6300.63	0.01919		-1596.72	0.01919		-139.852	0.06864
-6300.53	0.01919		-1596.62	0.01919		-139.752	0.06864
-6300.43	0.01918		-1596.52	0.01918		-139.651	0.0686
-6300.33	0.01915		-1596.42	0.01915		-139.551	0.0686
-6300.23	0.0191		-1596.32	0.0191		-139.451	0.06837
-6300.13	0.01907		-1596.22	0.01907		-139.351	0.06899
-6300.03	0.01908		-1596.12	0.01908		-139.251	0.06891
-6299.93	0.01908		-1596.02	0.01908		-139.15	0.0689
-6299.83	0.01907		-1595.92	0.01907		-139.05	0.06894
-6299.73	0.01905		-1595.82	0.01905		-138.95	0.0689
-6299.63	0.01904		-1595.72	0.01904		-138.85	0.06891
-6299.53	0.01906		-1595.62	0.01906		-138.75	0.06896
-6299.43	0.01904		-1595.52	0.01904		-138.649	0.06896
-6299.33	0.01905		-1595.42	0.01905		-138.549	0.06893
-6299.23	0.01904		-1595.32	0.01904		-138.449	0.06881
-6299.13	0.01902		-1595.22	0.01902		-138.349	0.06876
-6299.03	0.01901		-1595.12	0.01901		-138.249	0.06872
-6298.93	0.01898		-1595.02	0.01898		-138.148	0.06875
-6298.83	0.01901		-1594.92	0.01901		-138.048	0.06868
-6298.73	0.019		-1594.82	0.019		-137.948	0.06858
-6298.63	0.01899		-1594.72	0.01899		-137.848	0.06867
-6298.53	0.01897		-1594.62	0.01897		-137.748	0.0686
-6298.43	0.01896		-1594.52	0.01896		-137.647	0.06812
-6298.33	0.01897		-1594.42	0.01897		-137.547	0.06815
-6298.23	0.01895		-1594.32	0.01895		-137.447	0.06817
-6298.13	0.01895		-1594.22	0.01895		-137.347	0.06809
-6298.03	0.01891		-1594.12	0.01891		-137.246	0.06793
-6297.93	0.01891		-1594.02	0.01891		-137.146	0.06801
-6297.83	0.01888		-1593.92	0.01888		-137.046	0.06801
-6297.73	0.01886		-1593.82	0.01886		-136.946	0.0681
-6297.63	0.01882		-1593.72	0.01882		-136.846	0.06813
-6297.53	0.01879		-1593.62	0.01879		-136.745	0.068
-6297.43	0.01876		-1593.52	0.01876		-136.645	0.06796
-6297.33	0.01874		-1593.42	0.01874		-136.545	0.06781
-6297.23	0.01872		-1593.32	0.01872		-136.445	0.06773
-6297.13	0.01865		-1593.22	0.01865		-136.345	0.06764
-6297.03	0.01865		-1593.12	0.01865		-136.244	0.06755
-6296.93	0.01861		-1593.02	0.01861		-136.144	0.06751
-6296.83	0.0186		-1592.92	0.0186		-136.044	0.06744
-6296.73	0.0186		-1592.82	0.0186		-135.944	0.0663
-6296.63	0.01863		-1592.72	0.01863		-135.844	0.06641
-6296.53	0.01863		-1592.62	0.01863		-135.744	0.06547
-6296.43	0.01859		-1592.52	0.01859		-135.643	0.06574
-6296.33	0.01858		-1592.42	0.01858		-135.543	0.06597
-6296.23	0.01857		-1592.32	0.01857		-135.443	0.0663
-6296.13	0.01856		-1592.22	0.01856		-135.343	0.06635
-6296.03	0.01849		-1592.12	0.01849		-135.242	0.06659
-6295.93	0.01848		-1592.02	0.01848		-135.142	0.06681
-6295.83	0.01849		-1591.92	0.01849		-135.042	0.06706
-6295.73	0.01847		-1591.82	0.01847		-134.942	0.06737
-6295.62	0.01849		-1591.71	0.01849		-134.842	0.06769
-6295.52	0.01851		-1591.61	0.01851		-134.741	0.06789
-6295.42	0.01856		-1591.51	0.01856		-134.641	0.06802
-6295.32	0.01856		-1591.41	0.01856		-134.541	0.06815
-6295.22	0.01855		-1591.31	0.01855		-134.441	0.06836
-6295.12	0.01852		-1591.21	0.01852		-134.341	0.06861
-6295.02	0.01851		-1591.11	0.01851		-134.24	0.06881
-6294.92	0.01852		-1591.01	0.01852		-134.14	0.06895
-6294.82	0.01851		-1590.91	0.01851		-134.04	0.06903
-6294.72	0.01849		-1590.81	0.01849		-133.94	0.06914
-6294.62	0.01849		-1590.71	0.01849		-133.84	0.06939
-6294.52	0.01848		-1590.61	0.01848		-133.739	0.06921
-6294.42	0.0185		-1590.51	0.0185		-133.639	0.06936
-6294.32	0.01852		-1590.41	0.01852		-133.539	0.06905
-6294.22	0.01851		-1590.31	0.01851		-133.439	0.06925
-6294.12	0.01851		-1590.21	0.01851		-133.339	0.06937
-6294.02	0.01846		-1590.11	0.01846		-133.238	0.06969
-6293.92	0.01841		-1590.01	0.01841		-133.138	0.0699
-6293.82	0.01838		-1589.91	0.01838		-133.038	0.07015
-6293.72	0.01837		-1589.81	0.01837		-132.938	0.07037
-6293.62	0.0184		-1589.71	0.0184		-132.838	0.07067
-6293.52	0.01843		-1589.61	0.01843		-132.737	0.07092
-6293.42	0.0184		-1589.51	0.0184		-132.637	0.07105
-6293.32	0.0184		-1589.41	0.0184		-132.537	0.0713
-6293.22	0.01836		-1589.31	0.01836		-132.437	0.07156
-6293.12	0.01835		-1589.21	0.01835		-132.337	0.07171
-6293.02	0.01839		-1589.11	0.01839		-132.236	0.07186
-6292.92	0.01837		-1589.01	0.01837		-132.136	0.07199
-6292.82	0.01835		-1588.91	0.01835		-132.036	0.0721
-6292.72	0.01833		-1588.81	0.01833		-131.936	0.07211
-6292.62	0.01832		-1588.71	0.01832		-131.835	0.07222
-6292.52	0.01829		-1588.61	0.01829		-131.735	0.07237
-6292.42	0.01826		-1588.51	0.01826		-131.635	0.07249
-6292.32	0.01823		-1588.41	0.01823		-131.535	0.07241
-6292.22	0.01821		-1588.31	0.01821		-131.435	0.07263
-6292.12	0.01822		-1588.21	0.01822		-131.334	0.07269
-6292.02	0.01819		-1588.11	0.01819		-131.234	0.07279
-6291.92	0.0182		-1588.01	0.0182		-131.134	0.07289
-6291.82	0.0182		-1587.91	0.0182		-131.034	0.07285
-6291.72	0.0182		-1587.81	0.0182		-130.934	0.07285
-6291.62	0.01816		-1587.71	0.01816		-130.833	0.07286
-6291.52	0.01814		-1587.61	0.01814		-130.733	0.0727
-6291.42	0.01815		-1587.51	0.01815		-130.633	0.07264
-6291.32	0.01813		-1587.41	0.01813		-130.533	0.07271
-6291.22	0.01812		-1587.31	0.01812		-130.433	0.07268
-6291.12	0.01813		-1587.21	0.01813		-130.333	0.07271
-6291.02	0.01813		-1587.11	0.01813		-130.232	0.07256
-6290.92	0.01813		-1587.01	0.01813		-130.132	0.07242
-6290.81	0.01813		-1586.9	0.01813		-130.032	0.07198
-6290.71	0.01813		-1586.8	0.01813		-129.932	0.07193
-6290.61	0.01813		-1586.7	0.01813		-129.832	0.07195
-6290.51	0.01814		-1586.6	0.01814		-129.731	0.07191
-6290.41	0.0181		-1586.5	0.0181		-129.631	0.07199
-6290.31	0.01805		-1586.4	0.01805		-129.531	0.07192
-6290.21	0.018		-1586.3	0.018		-129.431	0.07184
-6290.11	0.01801		-1586.2	0.01801		-129.331	0.07185
-6290.01	0.018		-1586.1	0.018		-129.23	0.07164
-6289.91	0.01803		-1586	0.01803		-129.13	0.07168
-6289.81	0.018		-1585.9	0.018		-129.03	0.0717
-6289.71	0.01805		-1585.8	0.01805		-128.93	0.0716
-6289.61	0.01802		-1585.7	0.01802		-128.829	0.07153
-6289.51	0.01802		-1585.6	0.01802		-128.729	0.07135
-6289.41	0.018		-1585.5	0.018		-128.629	0.07119
-6289.31	0.01798		-1585.4	0.01798		-128.529	0.07105
-6289.21	0.01798		-1585.3	0.01798		-128.429	0.0709
-6289.11	0.01798		-1585.2	0.01798		-128.328	0.0709
-6289.01	0.01797		-1585.1	0.01797		-128.228	0.07074
-6288.91	0.01794		-1585	0.01794		-128.128	0.07067
-6288.81	0.01794		-1584.9	0.01794		-128.028	0.07042
-6288.71	0.01793		-1584.8	0.01793		-127.928	0.0704
-6288.61	0.01792		-1584.7	0.01792		-127.827	0.0703
-6288.51	0.01793		-1584.6	0.01793		-127.727	0.07006
-6288.41	0.01798		-1584.5	0.01798		-127.627	0.06997
-6288.31	0.01799		-1584.4	0.01799		-127.527	0.07023
-6288.21	0.01799		-1584.3	0.01799		-127.427	0.07001
-6288.11	0.01798		-1584.2	0.01798		-127.326	0.06985
-6288.01	0.01794		-1584.1	0.01794		-127.226	0.06973
-6287.91	0.01795		-1584	0.01795		-127.126	0.06953
-6287.81	0.01795		-1583.9	0.01795		-127.026	0.06934
-6287.71	0.01795		-1583.8	0.01795		-126.926	0.06912
-6287.61	0.01795		-1583.7	0.01795		-126.825	0.06887
-6287.51	0.01797		-1583.6	0.01797		-126.725	0.06862
-6287.41	0.01797		-1583.5	0.01797		-126.625	0.06832
-6287.31	0.018		-1583.4	0.018		-126.525	0.0681
-6287.21	0.01796		-1583.3	0.01796		-126.425	0.06795
-6287.11	0.01799		-1583.2	0.01799		-126.324	0.06733
-6287.01	0.01799		-1583.1	0.01799		-126.224	0.06711
-6286.91	0.018		-1583	0.018		-126.124	0.0669
-6286.81	0.01803		-1582.9	0.01803		-126.024	0.06666
-6286.71	0.01805		-1582.8	0.01805		-125.924	0.06652
-6286.61	0.01803		-1582.7	0.01803		-125.823	0.06746
-6286.51	0.01801		-1582.6	0.01801		-125.723	0.06739
-6286.41	0.01801		-1582.5	0.01801		-125.623	0.06827
-6286.31	0.01802		-1582.4	0.01802		-125.523	0.06822
-6286.21	0.01801		-1582.3	0.01801		-125.423	0.06814
-6286.11	0.01802		-1582.2	0.01802		-125.322	0.06806
-6286.01	0.01804		-1582.1	0.01804		-125.222	0.06815
-6285.91	0.01807		-1582	0.01807		-125.122	0.06815
-6285.8	0.01807		-1581.89	0.01807		-125.022	0.06811
-6285.7	0.01807		-1581.79	0.01807		-124.921	0.06812
-6285.6	0.01808		-1581.69	0.01808		-124.821	0.06808
-6285.5	0.01805		-1581.59	0.01805		-124.721	0.06797
-6285.4	0.01802		-1581.49	0.01802		-124.621	0.06796
-6285.3	0.01796		-1581.39	0.01796		-124.521	0.06796
-6285.2	0.01795		-1581.29	0.01795		-124.421	0.06801
-6285.1	0.01791		-1581.19	0.01791		-124.32	0.06785
-6285	0.0179		-1581.09	0.0179		-124.22	0.06775
-6284.9	0.01788		-1580.99	0.01788		-124.12	0.06763
-6284.8	0.01785		-1580.89	0.01785		-124.02	0.06755
-6284.7	0.01785		-1580.79	0.01785		-123.919	0.06745
-6284.6	0.01782		-1580.69	0.01782		-123.819	0.06745
-6284.5	0.01781		-1580.59	0.01781		-123.719	0.0674
-6284.4	0.01781		-1580.49	0.01781		-123.619	0.06771
-6284.3	0.0178		-1580.39	0.0178		-123.519	0.06773
-6284.2	0.01778		-1580.29	0.01778		-123.418	0.06832
-6284.1	0.01774		-1580.19	0.01774		-123.318	0.06827
-6284	0.01773		-1580.09	0.01773		-123.218	0.0683
-6283.9	0.01773		-1579.99	0.01773		-123.118	0.06825
-6283.8	0.01771		-1579.89	0.01771		-123.018	0.06835
-6283.7	0.01771		-1579.79	0.01771		-122.918	0.06839
-6283.6	0.01768		-1579.69	0.01768		-122.817	0.06836
-6283.5	0.01759		-1579.59	0.01759		-122.717	0.06841
-6283.4	0.01754		-1579.49	0.01754		-122.617	0.06849
-6283.3	0.01753		-1579.39	0.01753		-122.517	0.06846
-6283.2	0.01753		-1579.29	0.01753		-122.416	0.06836
-6283.1	0.01751		-1579.19	0.01751		-122.316	0.06812
-6283	0.01749		-1579.09	0.01749		-122.216	0.06809
-6282.9	0.01743		-1578.99	0.01743		-122.116	0.06805
-6282.8	0.01744		-1578.89	0.01744		-122.016	0.06791
-6282.7	0.01741		-1578.79	0.01741		-121.915	0.06788
-6282.6	0.01739		-1578.69	0.01739		-121.815	0.06786
-6282.5	0.01737		-1578.59	0.01737		-121.715	0.06784
-6282.4	0.01734		-1578.49	0.01734		-121.615	0.06774
-6282.3	0.01734		-1578.39	0.01734		-121.515	0.06768
-6282.2	0.01734		-1578.29	0.01734		-121.414	0.0678
-6282.1	0.01737		-1578.19	0.01737		-121.314	0.0676
-6282	0.01737		-1578.09	0.01737		-121.214	0.06755
-6281.9	0.01736		-1577.99	0.01736		-121.114	0.06761
-6281.8	0.01735		-1577.89	0.01735		-121.014	0.06753
-6281.7	0.01733		-1577.79	0.01733		-120.913	0.06761
-6281.6	0.01731		-1577.69	0.01731		-120.813	0.06758
-6281.5	0.01732		-1577.59	0.01732		-120.713	0.06746
-6281.4	0.01731		-1577.49	0.01731		-120.613	0.06758
-6281.3	0.01728		-1577.39	0.01728		-120.513	0.06753
-6281.2	0.01729		-1577.29	0.01729		-120.412	0.06745
-6281.1	0.01728		-1577.19	0.01728		-120.312	0.06738
-6281	0.01728		-1577.09	0.01728		-120.212	0.06722
-6280.89	0.01727		-1576.98	0.01727		-120.112	0.06671
-6280.79	0.01725		-1576.88	0.01725		-120.012	0.06684
-6280.69	0.01725		-1576.78	0.01725		-119.911	0.06722
-6280.59	0.01722		-1576.68	0.01722		-119.811	0.06722
-6280.49	0.01717		-1576.58	0.01717		-119.711	0.06729
-6280.39	0.01715		-1576.48	0.01715		-119.611	0.06735
-6280.29	0.01715		-1576.38	0.01715		-119.511	0.06722
-6280.19	0.01715		-1576.28	0.01715		-119.41	0.06721
-6280.09	0.01718		-1576.18	0.01718		-119.31	0.06717
-6279.99	0.01719		-1576.08	0.01719		-119.21	0.0672
-6279.89	0.01721		-1575.98	0.01721		-119.11	0.06724
-6279.79	0.01717		-1575.88	0.01717		-119.01	0.06725
-6279.69	0.01716		-1575.78	0.01716		-118.909	0.06712
-6279.59	0.01713		-1575.68	0.01713		-118.809	0.06705
-6279.49	0.01714		-1575.58	0.01714		-118.709	0.06708
-6279.39	0.01712		-1575.48	0.01712		-118.609	0.06708
-6279.29	0.01713		-1575.38	0.01713		-118.508	0.06715
-6279.19	0.01718		-1575.28	0.01718		-118.408	0.06716
-6279.09	0.0172		-1575.18	0.0172		-118.308	0.06706
-6278.99	0.01718		-1575.08	0.01718		-118.208	0.06701
-6278.89	0.0172		-1574.98	0.0172		-118.108	0.06713
-6278.79	0.01721		-1574.88	0.01721		-118.007	0.06711
-6278.69	0.01724		-1574.78	0.01724		-117.907	0.0672
-6278.59	0.01726		-1574.68	0.01726		-117.807	0.06715
-6278.49	0.01728		-1574.58	0.01728		-117.707	0.06698
-6278.39	0.01726		-1574.48	0.01726		-117.607	0.06695
-6278.29	0.01724		-1574.38	0.01724		-117.507	0.06686
-6278.19	0.01726		-1574.28	0.01726		-117.406	0.06681
-6278.09	0.0173		-1574.18	0.0173		-117.306	0.06678
-6277.99	0.01733		-1574.08	0.01733		-117.206	0.06668
-6277.89	0.01736		-1573.98	0.01736		-117.106	0.06649
-6277.79	0.01734		-1573.88	0.01734		-117.005	0.06651
-6277.69	0.01735		-1573.78	0.01735		-116.905	0.0664
-6277.59	0.01737		-1573.68	0.01737		-116.805	0.06635
-6277.49	0.01737		-1573.58	0.01737		-116.705	0.06632
-6277.39	0.01738		-1573.48	0.01738		-116.605	0.06628
-6277.29	0.01741		-1573.38	0.01741		-116.504	0.06632
-6277.19	0.01741		-1573.28	0.01741		-116.404	0.06622
-6277.09	0.01743		-1573.18	0.01743		-116.304	0.06603
-6276.99	0.01742		-1573.08	0.01742		-116.204	0.06637
-6276.89	0.01746		-1572.98	0.01746		-116.104	0.06643
-6276.79	0.01747		-1572.88	0.01747		-116.004	0.06643
-6276.69	0.01747		-1572.78	0.01747		-115.903	0.0664
-6276.59	0.01747		-1572.68	0.01747		-115.803	0.06637
-6276.49	0.01749		-1572.58	0.01749		-115.703	0.06637
-6276.39	0.01749		-1572.48	0.01749		-115.603	0.06637
-6276.29	0.01749		-1572.38	0.01749		-115.502	0.06648
-6276.19	0.01749		-1572.28	0.01749		-115.402	0.06641
-6276.09	0.01753		-1572.18	0.01753		-115.302	0.06638
-6275.98	0.01749		-1572.08	0.01749		-115.202	0.06628
-6275.88	0.01747		-1571.97	0.01747		-115.102	0.06642
-6275.78	0.01747		-1571.87	0.01747		-115.001	0.06639
-6275.68	0.01745		-1571.77	0.01745		-114.901	0.06632
-6275.58	0.01742		-1571.67	0.01742		-114.801	0.06633
-6275.48	0.0174		-1571.57	0.0174		-114.701	0.0663
-6275.38	0.01738		-1571.47	0.01738		-114.601	0.0662
-6275.28	0.01738		-1571.37	0.01738		-114.5	0.06618
-6275.18	0.01736		-1571.27	0.01736		-114.4	0.0662
-6275.08	0.01733		-1571.17	0.01733		-114.3	0.06606
-6274.98	0.01735		-1571.07	0.01735		-114.2	0.0661
-6274.88	0.01736		-1570.97	0.01736		-114.1	0.06606
-6274.78	0.01735		-1570.87	0.01735		-113.999	0.06607
-6274.68	0.01732		-1570.77	0.01732		-113.899	0.06616
-6274.58	0.01729		-1570.67	0.01729		-113.799	0.06623
-6274.48	0.01728		-1570.57	0.01728		-113.699	0.06624
-6274.38	0.0173		-1570.47	0.0173		-113.599	0.06625
-6274.28	0.0173		-1570.37	0.0173		-113.498	0.06624
-6274.18	0.01725		-1570.27	0.01725		-113.398	0.0663
-6274.08	0.01722		-1570.17	0.01722		-113.298	0.06623
-6273.98	0.01717		-1570.07	0.01717		-113.198	0.06623
-6273.88	0.01713		-1569.97	0.01713		-113.098	0.06628
-6273.78	0.01715		-1569.87	0.01715		-112.997	0.0663
-6273.68	0.01714		-1569.77	0.01714		-112.897	0.06625
-6273.58	0.01714		-1569.67	0.01714		-112.797	0.06624
-6273.48	0.0171		-1569.57	0.0171		-112.697	0.06615
-6273.38	0.01715		-1569.47	0.01715		-112.597	0.06606
-6273.28	0.01713		-1569.37	0.01713		-112.496	0.0659
-6273.18	0.01711		-1569.27	0.01711		-112.396	0.06535
-6273.08	0.0171		-1569.17	0.0171		-112.296	0.06541
-6272.98	0.0171		-1569.07	0.0171		-112.196	0.0656
-6272.88	0.01708		-1568.97	0.01708		-112.096	0.06561
-6272.78	0.01709		-1568.87	0.01709		-111.995	0.06546
-6272.68	0.01711		-1568.77	0.01711		-111.895	0.06547
-6272.58	0.0171		-1568.67	0.0171		-111.795	0.0655
-6272.48	0.01712		-1568.57	0.01712		-111.695	0.06562
-6272.38	0.01709		-1568.47	0.01709		-111.594	0.06569
-6272.28	0.01711		-1568.37	0.01711		-111.494	0.06588
-6272.18	0.01709		-1568.27	0.01709		-111.394	0.06589
-6272.08	0.01709		-1568.17	0.01709		-111.294	0.06599
-6271.98	0.01709		-1568.07	0.01709		-111.194	0.06612
-6271.88	0.01706		-1567.97	0.01706		-111.094	0.06614
-6271.78	0.01705		-1567.87	0.01705		-110.993	0.06596
-6271.68	0.01704		-1567.77	0.01704		-110.893	0.06607
-6271.58	0.01702		-1567.67	0.01702		-110.793	0.06612
-6271.48	0.01701		-1567.57	0.01701		-110.693	0.06614
-6271.38	0.01701		-1567.47	0.01701		-110.593	0.06624
-6271.28	0.01701		-1567.37	0.01701		-110.492	0.06622
-6271.18	0.01701		-1567.27	0.01701		-110.392	0.06615
-6271.07	0.017		-1567.16	0.017		-110.292	0.06612
-6270.97	0.01701		-1567.06	0.01701		-110.192	0.06607
-6270.87	0.01701		-1566.96	0.01701		-110.091	0.06606
-6270.77	0.01701		-1566.86	0.01701		-109.991	0.06651
-6270.67	0.01701		-1566.76	0.01701		-109.891	0.06648
-6270.57	0.01697		-1566.66	0.01697		-109.791	0.06653
-6270.47	0.01698		-1566.56	0.01698		-109.691	0.06658
-6270.37	0.01702		-1566.46	0.01702		-109.591	0.06663
-6270.27	0.017		-1566.36	0.017		-109.49	0.06675
-6270.17	0.017		-1566.26	0.017		-109.39	0.06684
-6270.07	0.01701		-1566.16	0.01701		-109.29	0.06687
-6269.97	0.01698		-1566.06	0.01698		-109.19	0.06693
-6269.87	0.01701		-1565.96	0.01701		-109.09	0.06693
-6269.77	0.01697		-1565.86	0.01697		-108.989	0.06708
-6269.67	0.01698		-1565.76	0.01698		-108.889	0.06661
-6269.57	0.01699		-1565.66	0.01699		-108.789	0.06678
-6269.47	0.01698		-1565.56	0.01698		-108.689	0.06688
-6269.37	0.01702		-1565.46	0.01702		-108.588	0.06701
-6269.27	0.01703		-1565.36	0.01703		-108.488	0.06715
-6269.17	0.01707		-1565.26	0.01707		-108.388	0.06713
-6269.07	0.01703		-1565.16	0.01703		-108.288	0.06721
-6268.97	0.01701		-1565.06	0.01701		-108.188	0.06721
-6268.87	0.01705		-1564.96	0.01705		-108.087	0.06731
-6268.77	0.01704		-1564.86	0.01704		-107.987	0.0673
-6268.67	0.01705		-1564.76	0.01705		-107.887	0.06733
-6268.57	0.01705		-1564.66	0.01705		-107.787	0.06735
-6268.47	0.01704		-1564.56	0.01704		-107.687	0.06726
-6268.37	0.01702		-1564.46	0.01702		-107.586	0.06734
-6268.27	0.01704		-1564.36	0.01704		-107.486	0.06733
-6268.17	0.01705		-1564.26	0.01705		-107.386	0.06737
-6268.07	0.01703		-1564.16	0.01703		-107.286	0.06744
-6267.97	0.01702		-1564.06	0.01702		-107.186	0.06749
-6267.87	0.01702		-1563.96	0.01702		-107.085	0.06754
-6267.77	0.01704		-1563.86	0.01704		-106.985	0.06768
-6267.67	0.01704		-1563.76	0.01704		-106.885	0.06768
-6267.57	0.01703		-1563.66	0.01703		-106.785	0.06765
-6267.47	0.017		-1563.56	0.017		-106.685	0.06765
-6267.37	0.01702		-1563.46	0.01702		-106.584	0.06766
-6267.27	0.01702		-1563.36	0.01702		-106.484	0.06768
-6267.17	0.017		-1563.26	0.017		-106.384	0.06772
-6267.07	0.01699		-1563.16	0.01699		-106.284	0.06769
-6266.97	0.017		-1563.06	0.017		-106.184	0.06782
-6266.87	0.01698		-1562.96	0.01698		-106.083	0.06787
-6266.77	0.01697		-1562.86	0.01697		-105.983	0.06784
-6266.67	0.01695		-1562.76	0.01695		-105.883	0.06791
-6266.57	0.01696		-1562.66	0.01696		-105.783	0.06789
-6266.47	0.01691		-1562.56	0.01691		-105.683	0.06786
-6266.37	0.01691		-1562.46	0.01691		-105.582	0.06773
-6266.27	0.0169		-1562.36	0.0169		-105.482	0.06773
-6266.17	0.0169		-1562.26	0.0169		-105.382	0.06761
-6266.06	0.01688		-1562.15	0.01688		-105.282	0.06767
-6265.96	0.01683		-1562.05	0.01683		-105.181	0.06764
-6265.86	0.01683		-1561.95	0.01683		-105.081	0.06772
-6265.76	0.01681		-1561.85	0.01681		-104.981	0.06766
-6265.66	0.01678		-1561.75	0.01678		-104.881	0.06762
-6265.56	0.01675		-1561.65	0.01675		-104.781	0.06773
-6265.46	0.01674		-1561.55	0.01674		-104.68	0.06771
-6265.36	0.01674		-1561.45	0.01674		-104.58	0.06765
-6265.26	0.01673		-1561.35	0.01673		-104.48	0.06773
-6265.16	0.01672		-1561.25	0.01672		-104.38	0.06768
-6265.06	0.01673		-1561.15	0.01673		-104.28	0.06756
-6264.96	0.01675		-1561.05	0.01675		-104.18	0.06759
-6264.86	0.01673		-1560.95	0.01673		-104.079	0.06758
-6264.76	0.01675		-1560.85	0.01675		-103.979	0.06758
-6264.66	0.01674		-1560.75	0.01674		-103.879	0.06753
-6264.56	0.01674		-1560.65	0.01674		-103.779	0.06732
-6264.46	0.01676		-1560.55	0.01676		-103.678	0.06726
-6264.36	0.01676		-1560.45	0.01676		-103.578	0.06706
-6264.26	0.01673		-1560.35	0.01673		-103.478	0.06702
-6264.16	0.01671		-1560.25	0.01671		-103.378	0.06699
-6264.06	0.01671		-1560.15	0.01671		-103.278	0.06683
-6263.96	0.01669		-1560.05	0.01669		-103.177	0.0668
-6263.86	0.01672		-1559.95	0.01672		-103.077	0.06673
-6263.76	0.01672		-1559.85	0.01672		-102.977	0.06663
-6263.66	0.01673		-1559.75	0.01673		-102.877	0.06653
-6263.56	0.0167		-1559.65	0.0167		-102.777	0.06643
-6263.46	0.01668		-1559.55	0.01668		-102.677	0.06622
-6263.36	0.01671		-1559.45	0.01671		-102.576	0.06613
-6263.26	0.01669		-1559.35	0.01669		-102.476	0.06608
-6263.16	0.0167		-1559.25	0.0167		-102.376	0.06603
-6263.06	0.01673		-1559.15	0.01673		-102.276	0.06643
-6262.96	0.01674		-1559.05	0.01674		-102.175	0.06641
-6262.86	0.01674		-1558.95	0.01674		-102.075	0.0663
-6262.76	0.01675		-1558.85	0.01675		-101.975	0.06621
-6262.66	0.01674		-1558.75	0.01674		-101.875	0.06633
-6262.56	0.01673		-1558.65	0.01673		-101.775	0.06632
-6262.46	0.01673		-1558.55	0.01673		-101.674	0.06631
-6262.36	0.01671		-1558.45	0.01671		-101.574	0.06623
-6262.26	0.01678		-1558.35	0.01678		-101.474	0.06604
-6262.16	0.0168		-1558.25	0.0168		-101.374	0.06593
-6262.06	0.01679		-1558.15	0.01679		-101.274	0.066
-6261.96	0.01678		-1558.05	0.01678		-101.173	0.06584
-6261.86	0.01677		-1557.95	0.01677		-101.073	0.0658
-6261.76	0.01678		-1557.85	0.01678		-100.973	0.06584
-6261.66	0.01683		-1557.75	0.01683		-100.873	0.06594
-6261.56	0.01684		-1557.65	0.01684		-100.773	0.06579
-6261.46	0.01688		-1557.55	0.01688		-100.672	0.06565
-6261.36	0.01691		-1557.45	0.01691		-100.572	0.06565
-6261.26	0.01691		-1557.35	0.01691		-100.472	0.06558
-6261.15	0.0169		-1557.24	0.0169		-100.372	0.06551
-6261.05	0.0169		-1557.14	0.0169		-100.272	0.06553
-6260.95	0.01692		-1557.04	0.01692		-100.171	0.06557
-6260.85	0.01688		-1556.94	0.01688		-100.071	0.06556
-6260.75	0.01686		-1556.84	0.01686		-99.971	0.06565
-6260.65	0.01683		-1556.74	0.01683		-99.8708	0.0657
-6260.55	0.01686		-1556.64	0.01686		-99.7706	0.06571
-6260.45	0.01687		-1556.54	0.01687		-99.6704	0.06562
-6260.35	0.01689		-1556.44	0.01689		-99.5702	0.06546
-6260.25	0.01685		-1556.34	0.01685		-99.47	0.06522
-6260.15	0.01685		-1556.24	0.01685		-99.3698	0.06514
-6260.05	0.01686		-1556.14	0.01686		-99.2696	0.06513
-6259.95	0.01684		-1556.04	0.01684		-99.1694	0.06511
-6259.85	0.01688		-1555.94	0.01688		-99.0692	0.06506
-6259.75	0.01686		-1555.84	0.01686		-98.969	0.06505
-6259.65	0.01687		-1555.74	0.01687		-98.8688	0.0649
-6259.55	0.01686		-1555.64	0.01686		-98.7686	0.06538
-6259.45	0.01686		-1555.54	0.01686		-98.6684	0.06538
-6259.35	0.01689		-1555.44	0.01689		-98.5682	0.06542
-6259.25	0.01687		-1555.34	0.01687		-98.4679	0.06529
-6259.15	0.01686		-1555.24	0.01686		-98.3677	0.06533
-6259.05	0.01681		-1555.14	0.01681		-98.2675	0.06544
-6258.95	0.01683		-1555.04	0.01683		-98.1673	0.06537
-6258.85	0.01685		-1554.94	0.01685		-98.0671	0.06546
-6258.75	0.01684		-1554.84	0.01684		-97.9669	0.06552
-6258.65	0.01681		-1554.74	0.01681		-97.8667	0.06554
-6258.55	0.01683		-1554.64	0.01683		-97.7665	0.06557
-6258.45	0.01682		-1554.54	0.01682		-97.6663	0.06555
-6258.35	0.01682		-1554.44	0.01682		-97.5661	0.06559
-6258.25	0.01681		-1554.34	0.01681		-97.4659	0.06567
-6258.15	0.01678		-1554.24	0.01678		-97.3657	0.06569
-6258.05	0.01675		-1554.14	0.01675		-97.2655	0.06556
-6257.95	0.01678		-1554.04	0.01678		-97.1653	0.06549
-6257.85	0.01677		-1553.94	0.01677		-97.0651	0.06539
-6257.75	0.01675		-1553.84	0.01675		-96.9649	0.06543
-6257.65	0.01672		-1553.74	0.01672		-96.8647	0.06538
-6257.55	0.01676		-1553.64	0.01676		-96.7645	0.06551
-6257.45	0.01676		-1553.54	0.01676		-96.6643	0.06545
-6257.35	0.01672		-1553.44	0.01672		-96.5641	0.06548
-6257.25	0.01669		-1553.34	0.01669		-96.4639	0.06548
-6257.15	0.0167		-1553.24	0.0167		-96.3637	0.06552
-6257.05	0.01671		-1553.14	0.01671		-96.2635	0.06534
-6256.95	0.01669		-1553.04	0.01669		-96.1633	0.06541
-6256.85	0.01668		-1552.94	0.01668		-96.0631	0.06551
-6256.75	0.01668		-1552.84	0.01668		-95.9629	0.06555
-6256.65	0.01667		-1552.74	0.01667		-95.8627	0.06551
-6256.55	0.01667		-1552.64	0.01667		-95.7625	0.06542
-6256.45	0.01666		-1552.54	0.01666		-95.6623	0.06544
-6256.35	0.0167		-1552.44	0.0167		-95.5621	0.06559
-6256.24	0.01669		-1552.34	0.01669		-95.4619	0.06568
-6256.14	0.01669		-1552.23	0.01669		-95.3617	0.06563
-6256.04	0.0167		-1552.13	0.0167		-95.2615	0.06568
-6255.94	0.01669		-1552.03	0.01669		-95.1612	0.06569
-6255.84	0.01672		-1551.93	0.01672		-95.061	0.06576
-6255.74	0.01671		-1551.83	0.01671		-94.9608	0.06574
-6255.64	0.0167		-1551.73	0.0167		-94.8606	0.06573
-6255.54	0.01672		-1551.63	0.01672		-94.7604	0.06568
-6255.44	0.01675		-1551.53	0.01675		-94.6602	0.06563
-6255.34	0.01677		-1551.43	0.01677		-94.56	0.06563
-6255.24	0.01677		-1551.33	0.01677		-94.4598	0.06561
-6255.14	0.0168		-1551.23	0.0168		-94.3596	0.06555
-6255.04	0.01676		-1551.13	0.01676		-94.2594	0.06557
-6254.94	0.01675		-1551.03	0.01675		-94.1592	0.06562
-6254.84	0.01675		-1550.93	0.01675		-94.059	0.06561
-6254.74	0.01673		-1550.83	0.01673		-93.9588	0.06562
-6254.64	0.01671		-1550.73	0.01671		-93.8586	0.06566
-6254.54	0.01668		-1550.63	0.01668		-93.7584	0.06565
-6254.44	0.01669		-1550.53	0.01669		-93.6582	0.06547
-6254.34	0.01668		-1550.43	0.01668		-93.558	0.06538
-6254.24	0.0167		-1550.33	0.0167		-93.4578	0.06558
-6254.14	0.01672		-1550.23	0.01672		-93.3576	0.06552
-6254.04	0.01672		-1550.13	0.01672		-93.2574	0.06552
-6253.94	0.01671		-1550.03	0.01671		-93.1572	0.06546
-6253.84	0.01673		-1549.93	0.01673		-93.057	0.06538
-6253.74	0.0167		-1549.83	0.0167		-92.9568	0.06535
-6253.64	0.01674		-1549.73	0.01674		-92.8566	0.06535
-6253.54	0.0167		-1549.63	0.0167		-92.7564	0.06527
-6253.44	0.01672		-1549.53	0.01672		-92.6562	0.06518
-6253.34	0.01669		-1549.43	0.01669		-92.556	0.06528
-6253.24	0.01669		-1549.33	0.01669		-92.4558	0.06537
-6253.14	0.01669		-1549.23	0.01669		-92.3556	0.06517
-6253.04	0.01669		-1549.13	0.01669		-92.2554	0.06516
-6252.94	0.01668		-1549.03	0.01668		-92.1552	0.06509
-6252.84	0.01666		-1548.93	0.01666		-92.055	0.06506
-6252.74	0.01664		-1548.83	0.01664		-91.9548	0.065
-6252.64	0.01664		-1548.73	0.01664		-91.8545	0.06503
-6252.54	0.01661		-1548.63	0.01661		-91.7543	0.06514
-6252.44	0.01657		-1548.53	0.01657		-91.6541	0.06521
-6252.34	0.01658		-1548.43	0.01658		-91.5539	0.06524
-6252.24	0.01661		-1548.33	0.01661		-91.4537	0.06514
-6252.14	0.01657		-1548.23	0.01657		-91.3535	0.06527
-6252.04	0.01656		-1548.13	0.01656		-91.2533	0.06525
-6251.94	0.01654		-1548.03	0.01654		-91.1531	0.06522
-6251.84	0.01654		-1547.93	0.01654		-91.0529	0.06536
-6251.74	0.01654		-1547.83	0.01654		-90.9527	0.06542
-6251.64	0.01654		-1547.73	0.01654		-90.8525	0.06542
-6251.54	0.01652		-1547.63	0.01652		-90.7523	0.06541
-6251.44	0.0165		-1547.53	0.0165		-90.6521	0.06546
-6251.34	0.01647		-1547.42	0.01647		-90.5519	0.06551
-6251.23	0.01643		-1547.32	0.01643		-90.4517	0.0655
-6251.13	0.01645		-1547.22	0.01645		-90.3515	0.06548
-6251.03	0.01639		-1547.12	0.01639		-90.2513	0.06541
-6250.93	0.01639		-1547.02	0.01639		-90.1511	0.06539
-6250.83	0.01638		-1546.92	0.01638		-90.0509	0.06537
-6250.73	0.01641		-1546.82	0.01641		-89.9507	0.06525
-6250.63	0.0164		-1546.72	0.0164		-89.8505	0.0652
-6250.53	0.01639		-1546.62	0.01639		-89.7503	0.06512
-6250.43	0.01639		-1546.52	0.01639		-89.6501	0.06502
-6250.33	0.01637		-1546.42	0.01637		-89.5499	0.06512
-6250.23	0.01636		-1546.32	0.01636		-89.4497	0.06524
-6250.13	0.01636		-1546.22	0.01636		-89.3495	0.06551
-6250.03	0.01638		-1546.12	0.01638		-89.2493	0.06549
-6249.93	0.01638		-1546.02	0.01638		-89.1491	0.06549
-6249.83	0.0164		-1545.92	0.0164		-89.0489	0.06548
-6249.73	0.01638		-1545.82	0.01638		-88.9487	0.06548
-6249.63	0.0164		-1545.72	0.0164		-88.8485	0.06551
-6249.53	0.0164		-1545.62	0.0164		-88.7483	0.06561
-6249.43	0.0164		-1545.52	0.0164		-88.6481	0.06558
-6249.33	0.0164		-1545.42	0.0164		-88.5479	0.06564
-6249.23	0.0164		-1545.32	0.0164		-88.4476	0.06561
-6249.13	0.01641		-1545.22	0.01641		-88.3474	0.06572
-6249.03	0.01641		-1545.12	0.01641		-88.2472	0.06568
-6248.93	0.01643		-1545.02	0.01643		-88.147	0.06552
-6248.83	0.01642		-1544.92	0.01642		-88.0468	0.06552
-6248.73	0.01641		-1544.82	0.01641		-87.9466	0.0655
-6248.63	0.01638		-1544.72	0.01638		-87.8464	0.06532
-6248.53	0.01641		-1544.62	0.01641		-87.7462	0.06527
-6248.43	0.01637		-1544.52	0.01637		-87.646	0.0652
-6248.33	0.01637		-1544.42	0.01637		-87.5458	0.0651
-6248.23	0.01633		-1544.32	0.01633		-87.4456	0.06507
-6248.13	0.01634		-1544.22	0.01634		-87.3454	0.06491
-6248.03	0.01637		-1544.12	0.01637		-87.2452	0.06491
-6247.93	0.01639		-1544.02	0.01639		-87.145	0.06503
-6247.83	0.01641		-1543.92	0.01641		-87.0448	0.06503
-6247.73	0.01641		-1543.82	0.01641		-86.9446	0.06506
-6247.63	0.01641		-1543.72	0.01641		-86.8444	0.06496
-6247.53	0.01643		-1543.62	0.01643		-86.7442	0.06491
-6247.43	0.01638		-1543.52	0.01638		-86.644	0.06479
-6247.33	0.01638		-1543.42	0.01638		-86.5438	0.06491
-6247.23	0.01643		-1543.32	0.01643		-86.4436	0.06492
-6247.13	0.01647		-1543.22	0.01647		-86.3434	0.06474
-6247.03	0.0165		-1543.12	0.0165		-86.2432	0.06475
-6246.93	0.01649		-1543.02	0.01649		-86.143	0.06487
-6246.83	0.01649		-1542.92	0.01649		-86.0428	0.06492
-6246.73	0.0165		-1542.82	0.0165		-85.9426	0.06478
-6246.63	0.01652		-1542.72	0.01652		-85.8424	0.0648
-6246.53	0.01653		-1542.62	0.01653		-85.7422	0.06489
-6246.43	0.01651		-1542.52	0.01651		-85.642	0.06505
-6246.32	0.0165		-1542.41	0.0165		-85.5418	0.06509
-6246.22	0.01653		-1542.31	0.01653		-85.4416	0.06504
-6246.12	0.01655		-1542.21	0.01655		-85.3414	0.06497
-6246.02	0.01657		-1542.11	0.01657		-85.2412	0.06506
-6245.92	0.01653		-1542.01	0.01653		-85.1409	0.06502
-6245.82	0.01654		-1541.91	0.01654		-85.0407	0.06494
-6245.72	0.01655		-1541.81	0.01655		-84.9405	0.06497
-6245.62	0.01657		-1541.71	0.01657		-84.8403	0.06501
-6245.52	0.01657		-1541.61	0.01657		-84.7401	0.06505
-6245.42	0.01657		-1541.51	0.01657		-84.6399	0.06519
-6245.32	0.01656		-1541.41	0.01656		-84.5397	0.06514
-6245.22	0.01655		-1541.31	0.01655		-84.4395	0.06505
-6245.12	0.01653		-1541.21	0.01653		-84.3393	0.06505
-6245.02	0.01649		-1541.11	0.01649		-84.2391	0.06499
-6244.92	0.01652		-1541.01	0.01652		-84.1389	0.0651
-6244.82	0.01654		-1540.91	0.01654		-84.0387	0.06509
-6244.72	0.01654		-1540.81	0.01654		-83.9385	0.06505
-6244.62	0.01656		-1540.71	0.01656		-83.8383	0.06498
-6244.52	0.01654		-1540.61	0.01654		-83.7381	0.06477
-6244.42	0.01655		-1540.51	0.01655		-83.6379	0.06476
-6244.32	0.01654		-1540.41	0.01654		-83.5377	0.06502
-6244.22	0.01656		-1540.31	0.01656		-83.4375	0.06508
-6244.12	0.01654		-1540.21	0.01654		-83.3373	0.06497
-6244.02	0.01652		-1540.11	0.01652		-83.2371	0.06491
-6243.92	0.01653		-1540.01	0.01653		-83.1369	0.06462
-6243.82	0.01653		-1539.91	0.01653		-83.0367	0.0646
-6243.72	0.01649		-1539.81	0.01649		-82.9365	0.0646
-6243.62	0.01646		-1539.71	0.01646		-82.8363	0.0646
-6243.52	0.01642		-1539.61	0.01642		-82.7361	0.06469
-6243.42	0.01644		-1539.51	0.01644		-82.6359	0.06474
-6243.32	0.01646		-1539.41	0.01646		-82.5357	0.06471
-6243.22	0.01648		-1539.31	0.01648		-82.4355	0.06469
-6243.12	0.01646		-1539.21	0.01646		-82.3353	0.06459
-6243.02	0.01646		-1539.11	0.01646		-82.2351	0.06466
-6242.92	0.01645		-1539.01	0.01645		-82.1349	0.06468
-6242.82	0.01645		-1538.91	0.01645		-82.0347	0.06476
-6242.72	0.01643		-1538.81	0.01643		-81.9345	0.06476
-6242.62	0.01644		-1538.71	0.01644		-81.8342	0.06471
-6242.52	0.01646		-1538.61	0.01646		-81.734	0.06469
-6242.42	0.01649		-1538.51	0.01649		-81.6338	0.0646
-6242.32	0.01653		-1538.41	0.01653		-81.5336	0.06459
-6242.22	0.01653		-1538.31	0.01653		-81.4334	0.0646
-6242.12	0.01653		-1538.21	0.01653		-81.3332	0.06468
-6242.02	0.01653		-1538.11	0.01653		-81.233	0.06465
-6241.92	0.01655		-1538.01	0.01655		-81.1328	0.06465
-6241.82	0.01659		-1537.91	0.01659		-81.0326	0.06475
-6241.72	0.01661		-1537.81	0.01661		-80.9324	0.06467
-6241.62	0.01661		-1537.71	0.01661		-80.8322	0.06459
-6241.52	0.01662		-1537.61	0.01662		-80.732	0.06456
-6241.41	0.01661		-1537.5	0.01661		-80.6318	0.0645
-6241.31	0.01661		-1537.4	0.01661		-80.5316	0.06447
-6241.21	0.01663		-1537.3	0.01663		-80.4314	0.06448
-6241.11	0.01662		-1537.2	0.01662		-80.3312	0.06438
-6241.01	0.01657		-1537.1	0.01657		-80.231	0.06437
-6240.91	0.01661		-1537	0.01661		-80.1308	0.06438
-6240.81	0.01662		-1536.9	0.01662		-80.0306	0.06439
-6240.71	0.01664		-1536.8	0.01664		-79.9304	0.0643
-6240.61	0.01663		-1536.7	0.01663		-79.8302	0.06443
-6240.51	0.01664		-1536.6	0.01664		-79.73	0.06436
-6240.41	0.01665		-1536.5	0.01665		-79.6298	0.06445
-6240.31	0.01665		-1536.4	0.01665		-79.5296	0.06449
-6240.21	0.01667		-1536.3	0.01667		-79.4294	0.06446
-6240.11	0.01668		-1536.2	0.01668		-79.3292	0.06433
-6240.01	0.01667		-1536.1	0.01667		-79.229	0.06426
-6239.91	0.0167		-1536	0.0167		-79.1288	0.06422
-6239.81	0.0167		-1535.9	0.0167		-79.0286	0.06414
-6239.71	0.01671		-1535.8	0.01671		-78.9284	0.0642
-6239.61	0.01671		-1535.7	0.01671		-78.8282	0.06389
-6239.51	0.01667		-1535.6	0.01667		-78.728	0.06396
-6239.41	0.01668		-1535.5	0.01668		-78.6278	0.06395
-6239.31	0.0167		-1535.4	0.0167		-78.5276	0.06395
-6239.21	0.01669		-1535.3	0.01669		-78.4273	0.06391
-6239.11	0.01668		-1535.2	0.01668		-78.3271	0.06375
-6239.01	0.01668		-1535.1	0.01668		-78.2269	0.06369
-6238.91	0.01665		-1535	0.01665		-78.1267	0.06351
-6238.81	0.01665		-1534.9	0.01665		-78.0265	0.06354
-6238.71	0.01667		-1534.8	0.01667		-77.9263	0.06359
-6238.61	0.01666		-1534.7	0.01666		-77.8261	0.06369
-6238.51	0.01666		-1534.6	0.01666		-77.7259	0.06376
-6238.41	0.01661		-1534.5	0.01661		-77.6257	0.06381
-6238.31	0.01663		-1534.4	0.01663		-77.5255	0.06391
-6238.21	0.01663		-1534.3	0.01663		-77.4253	0.06388
-6238.11	0.01667		-1534.2	0.01667		-77.3251	0.06391
-6238.01	0.01667		-1534.1	0.01667		-77.2249	0.06402
-6237.91	0.01667		-1534	0.01667		-77.1247	0.06412
-6237.81	0.01666		-1533.9	0.01666		-77.0245	0.06412
-6237.71	0.01664		-1533.8	0.01664		-76.9243	0.06411
-6237.61	0.01664		-1533.7	0.01664		-76.8241	0.06412
-6237.51	0.01666		-1533.6	0.01666		-76.7239	0.06414
-6237.41	0.01662		-1533.5	0.01662		-76.6237	0.06414
-6237.31	0.01663		-1533.4	0.01663		-76.5235	0.06418
-6237.21	0.01663		-1533.3	0.01663		-76.4233	0.06416
-6237.11	0.0166		-1533.2	0.0166		-76.3231	0.06423
-6237.01	0.01657		-1533.1	0.01657		-76.2229	0.06443
-6236.91	0.01654		-1533	0.01654		-76.1227	0.06437
-6236.81	0.01653		-1532.9	0.01653		-76.0225	0.06442
-6236.71	0.01652		-1532.8	0.01652		-75.9223	0.06435
-6236.61	0.01652		-1532.7	0.01652		-75.8221	0.06434
-6236.51	0.0165		-1532.6	0.0165		-75.7219	0.06436
-6236.4	0.0165		-1532.49	0.0165		-75.6217	0.06441
-6236.3	0.01652		-1532.39	0.01652		-75.5215	0.06436
-6236.2	0.01652		-1532.29	0.01652		-75.4213	0.06447
-6236.1	0.01649		-1532.19	0.01649		-75.3211	0.0645
-6236	0.01646		-1532.09	0.01646		-75.2209	0.06465
-6235.9	0.01643		-1531.99	0.01643		-75.1206	0.06463
-6235.8	0.01644		-1531.89	0.01644		-75.0204	0.06466
-6235.7	0.01643		-1531.79	0.01643		-74.9202	0.0647
-6235.6	0.01641		-1531.69	0.01641		-74.82	0.0647
-6235.5	0.01641		-1531.59	0.01641		-74.7198	0.06476
-6235.4	0.01642		-1531.49	0.01642		-74.6196	0.06473
-6235.3	0.01641		-1531.39	0.01641		-74.5194	0.0647
-6235.2	0.01641		-1531.29	0.01641		-74.4192	0.0647
-6235.1	0.01638		-1531.19	0.01638		-74.319	0.06469
-6235	0.01641		-1531.09	0.01641		-74.2188	0.06467
-6234.9	0.01641		-1530.99	0.01641		-74.1186	0.06477
-6234.8	0.01641		-1530.89	0.01641		-74.0184	0.06468
-6234.7	0.0164		-1530.79	0.0164		-73.9182	0.06465
-6234.6	0.01639		-1530.69	0.01639		-73.818	0.06475
-6234.5	0.01637		-1530.59	0.01637		-73.7178	0.06472
-6234.4	0.01637		-1530.49	0.01637		-73.6176	0.06477
-6234.3	0.0164		-1530.39	0.0164		-73.5174	0.06457
-6234.2	0.0164		-1530.29	0.0164		-73.4172	0.06451
-6234.1	0.01637		-1530.19	0.01637		-73.317	0.0645
-6234	0.01638		-1530.09	0.01638		-73.2168	0.0645
-6233.9	0.01638		-1529.99	0.01638		-73.1166	0.06449
-6233.8	0.01634		-1529.89	0.01634		-73.0164	0.06471
-6233.7	0.01635		-1529.79	0.01635		-72.9162	0.06466
-6233.6	0.01638		-1529.69	0.01638		-72.816	0.06471
-6233.5	0.01643		-1529.59	0.01643		-72.7158	0.06469
-6233.4	0.01644		-1529.49	0.01644		-72.6156	0.06455
-6233.3	0.01645		-1529.39	0.01645		-72.5154	0.06447
-6233.2	0.01642		-1529.29	0.01642		-72.4152	0.06444
-6233.1	0.01641		-1529.19	0.01641		-72.315	0.06436
-6233	0.01641		-1529.09	0.01641		-72.2148	0.06437
-6232.9	0.01641		-1528.99	0.01641		-72.1146	0.06432
-6232.8	0.01643		-1528.89	0.01643		-72.0144	0.06431
-6232.7	0.01643		-1528.79	0.01643		-71.9142	0.06416
-6232.6	0.01641		-1528.69	0.01641		-71.8139	0.06408
-6232.5	0.01641		-1528.59	0.01641		-71.7137	0.06412
-6232.4	0.01639		-1528.49	0.01639		-71.6135	0.06406
-6232.3	0.0164		-1528.39	0.0164		-71.5133	0.064
-6232.2	0.01636		-1528.29	0.01636		-71.4131	0.06397
-6232.1	0.01636		-1528.19	0.01636		-71.3129	0.06392
-6232	0.01633		-1528.09	0.01633		-71.2127	0.06379
-6231.9	0.01635		-1527.99	0.01635		-71.1125	0.06376
-6231.8	0.01631		-1527.89	0.01631		-71.0123	0.06381
-6231.7	0.0163		-1527.79	0.0163		-70.9121	0.06376
-6231.6	0.0163		-1527.68	0.0163		-70.8119	0.06375
-6231.49	0.0163		-1527.58	0.0163		-70.7117	0.06369
-6231.39	0.01629		-1527.48	0.01629		-70.6115	0.06363
-6231.29	0.0163		-1527.38	0.0163		-70.5113	0.06364
-6231.19	0.01629		-1527.28	0.01629		-70.4111	0.06295
-6231.09	0.01625		-1527.18	0.01625		-70.3109	0.06274
-6230.99	0.01624		-1527.08	0.01624		-70.2107	0.06274
-6230.89	0.01623		-1526.98	0.01623		-70.1105	0.06274
-6230.79	0.01626		-1526.88	0.01626		-70.0103	0.06284
-6230.69	0.01623		-1526.78	0.01623		-69.9101	0.06291
-6230.59	0.0162		-1526.68	0.0162		-69.8099	0.06299
-6230.49	0.01619		-1526.58	0.01619		-69.7097	0.06277
-6230.39	0.01618		-1526.48	0.01618		-69.6095	0.06281
-6230.29	0.01618		-1526.38	0.01618		-69.5093	0.06269
-6230.19	0.01617		-1526.28	0.01617		-69.4091	0.06277
-6230.09	0.01618		-1526.18	0.01618		-69.3089	0.06276
-6229.99	0.01617		-1526.08	0.01617		-69.2087	0.063
-6229.89	0.01618		-1525.98	0.01618		-69.1085	0.06301
-6229.79	0.01614		-1525.88	0.01614		-69.0083	0.06314
-6229.69	0.01614		-1525.78	0.01614		-68.9081	0.06315
-6229.59	0.01611		-1525.68	0.01611		-68.8079	0.06312
-6229.49	0.01611		-1525.58	0.01611		-68.7077	0.06342
-6229.39	0.01613		-1525.48	0.01613		-68.6075	0.06337
-6229.29	0.01611		-1525.38	0.01611		-68.5073	0.06341
-6229.19	0.0161		-1525.28	0.0161		-68.407	0.06338
-6229.09	0.01613		-1525.18	0.01613		-68.3068	0.06343
-6228.99	0.01612		-1525.08	0.01612		-68.2066	0.06368
-6228.89	0.01612		-1524.98	0.01612		-68.1064	0.06378
-6228.79	0.01617		-1524.88	0.01617		-68.0062	0.06395
-6228.69	0.01615		-1524.78	0.01615		-67.906	0.06399
-6228.59	0.01611		-1524.68	0.01611		-67.8058	0.06411
-6228.49	0.01613		-1524.58	0.01613		-67.7056	0.06402
-6228.39	0.01611		-1524.48	0.01611		-67.6054	0.06377
-6228.29	0.01614		-1524.38	0.01614		-67.5052	0.06387
-6228.19	0.01613		-1524.28	0.01613		-67.405	0.06389
-6228.09	0.01613		-1524.18	0.01613		-67.3048	0.06394
-6227.99	0.0161		-1524.08	0.0161		-67.2046	0.06392
-6227.89	0.01612		-1523.98	0.01612		-67.1044	0.064
-6227.79	0.01609		-1523.88	0.01609		-67.0042	0.06398
-6227.69	0.0161		-1523.78	0.0161		-66.904	0.06399
-6227.59	0.01609		-1523.68	0.01609		-66.8038	0.06377
-6227.49	0.0161		-1523.58	0.0161		-66.7036	0.06379
-6227.39	0.0161		-1523.48	0.0161		-66.6034	0.06386
-6227.29	0.01612		-1523.38	0.01612		-66.5032	0.064
-6227.19	0.01611		-1523.28	0.01611		-66.403	0.06399
-6227.09	0.01611		-1523.18	0.01611		-66.3028	0.064
-6226.99	0.01609		-1523.08	0.01609		-66.2026	0.06391
-6226.89	0.0161		-1522.98	0.0161		-66.1024	0.06394
-6226.79	0.01608		-1522.88	0.01608		-66.0022	0.06395
-6226.69	0.01608		-1522.78	0.01608		-65.902	0.06393
-6226.58	0.01609		-1522.67	0.01609		-65.8018	0.06403
-6226.48	0.01606		-1522.57	0.01606		-65.7016	0.06417
-6226.38	0.01611		-1522.47	0.01611		-65.6014	0.06419
-6226.28	0.0161		-1522.37	0.0161		-65.5012	0.06418
-6226.18	0.0161		-1522.27	0.0161		-65.401	0.0642
-6226.08	0.0161		-1522.17	0.0161		-65.3008	0.06408
-6225.98	0.01608		-1522.07	0.01608		-65.2006	0.064
-6225.88	0.01612		-1521.97	0.01612		-65.1003	0.06403
-6225.78	0.0161		-1521.87	0.0161		-65.0001	0.06407
-6225.68	0.01611		-1521.77	0.01611		-64.8999	0.06401
-6225.58	0.01612		-1521.67	0.01612		-64.7997	0.06402
-6225.48	0.01615		-1521.57	0.01615		-64.6995	0.06402
-6225.38	0.01615		-1521.47	0.01615		-64.5993	0.06396
-6225.28	0.01613		-1521.37	0.01613		-64.4991	0.06392
-6225.18	0.01614		-1521.27	0.01614		-64.3989	0.06381
-6225.08	0.01614		-1521.17	0.01614		-64.2987	0.06378
-6224.98	0.01615		-1521.07	0.01615		-64.1985	0.06379
-6224.88	0.01613		-1520.97	0.01613		-64.0983	0.06379
-6224.78	0.01613		-1520.87	0.01613		-63.9981	0.06372
-6224.68	0.01613		-1520.77	0.01613		-63.8979	0.06363
-6224.58	0.0161		-1520.67	0.0161		-63.7977	0.0636
-6224.48	0.01609		-1520.57	0.01609		-63.6975	0.0634
-6224.38	0.01613		-1520.47	0.01613		-63.5973	0.06336
-6224.28	0.01613		-1520.37	0.01613		-63.4971	0.06331
-6224.18	0.01612		-1520.27	0.01612		-63.3969	0.06326
-6224.08	0.01612		-1520.17	0.01612		-63.2967	0.0632
-6223.98	0.01614		-1520.07	0.01614		-63.1965	0.0631
-6223.88	0.01614		-1519.97	0.01614		-63.0963	0.06293
-6223.78	0.01613		-1519.87	0.01613		-62.9961	0.06281
-6223.68	0.01614		-1519.77	0.01614		-62.8959	0.06282
-6223.58	0.01612		-1519.67	0.01612		-62.7957	0.06273
-6223.48	0.01612		-1519.57	0.01612		-62.6955	0.06253
-6223.38	0.01607		-1519.47	0.01607		-62.5953	0.06249
-6223.28	0.01605		-1519.37	0.01605		-62.4951	0.06233
-6223.18	0.01602		-1519.27	0.01602		-62.3949	0.06228
-6223.08	0.01602		-1519.17	0.01602		-62.2947	0.06225
-6222.98	0.01603		-1519.07	0.01603		-62.1945	0.06221
-6222.88	0.01602		-1518.97	0.01602		-62.0943	0.06208
-6222.78	0.01599		-1518.87	0.01599		-61.9941	0.06202
-6222.68	0.01594		-1518.77	0.01594		-61.8939	0.06187
-6222.58	0.01593		-1518.67	0.01593		-61.7936	0.06173
-6222.48	0.01594		-1518.57	0.01594		-61.6934	0.06168
-6222.38	0.01592		-1518.47	0.01592		-61.5932	0.0616
-6222.28	0.01594		-1518.37	0.01594		-61.493	0.06153
-6222.18	0.01594		-1518.27	0.01594		-61.3928	0.06135
-6222.08	0.01596		-1518.17	0.01596		-61.2926	0.0614
-6221.98	0.01594		-1518.07	0.01594		-61.1924	0.06136
-6221.88	0.01597		-1517.97	0.01597		-61.0922	0.06127
-6221.78	0.01594		-1517.87	0.01594		-60.992	0.06115
-6221.67	0.01594		-1517.76	0.01594		-60.8918	0.06109
-6221.57	0.01591		-1517.66	0.01591		-60.7916	0.06096
-6221.47	0.01589		-1517.56	0.01589		-60.6914	0.0608
-6221.37	0.01586		-1517.46	0.01586		-60.5912	0.06075
-6221.27	0.01583		-1517.36	0.01583		-60.491	0.06063
-6221.17	0.01581		-1517.26	0.01581		-60.3908	0.06039
-6221.07	0.01582		-1517.16	0.01582		-60.2906	0.06092
-6220.97	0.01583		-1517.06	0.01583		-60.1904	0.06119
-6220.87	0.01583		-1516.96	0.01583		-60.0902	0.06124
-6220.77	0.01585		-1516.86	0.01585		-59.99	0.06129
-6220.67	0.01583		-1516.76	0.01583		-59.8898	0.06129
-6220.57	0.01584		-1516.66	0.01584		-59.7896	0.06118
-6220.47	0.01584		-1516.56	0.01584		-59.6894	0.06107
-6220.37	0.01584		-1516.46	0.01584		-59.5892	0.0613
-6220.27	0.01583		-1516.36	0.01583		-59.489	0.06139
-6220.17	0.01585		-1516.26	0.01585		-59.3888	0.06148
-6220.07	0.01582		-1516.16	0.01582		-59.2886	0.06151
-6219.97	0.0158		-1516.06	0.0158		-59.1884	0.06147
-6219.87	0.01579		-1515.96	0.01579		-59.0882	0.06138
-6219.77	0.01582		-1515.86	0.01582		-58.988	0.06142
-6219.67	0.01581		-1515.76	0.01581		-58.8878	0.06138
-6219.57	0.01582		-1515.66	0.01582		-58.7876	0.06139
-6219.47	0.01584		-1515.56	0.01584		-58.6874	0.06147
-6219.37	0.01585		-1515.46	0.01585		-58.5872	0.06145
-6219.27	0.01587		-1515.36	0.01587		-58.487	0.06148
-6219.17	0.01588		-1515.26	0.01588		-58.3867	0.06143
-6219.07	0.01589		-1515.16	0.01589		-58.2865	0.06156
-6218.97	0.01586		-1515.06	0.01586		-58.1863	0.06148
-6218.87	0.01587		-1514.96	0.01587		-58.0861	0.06145
-6218.77	0.01587		-1514.86	0.01587		-57.9859	0.06134
-6218.67	0.01586		-1514.76	0.01586		-57.8857	0.06143
-6218.57	0.01588		-1514.66	0.01588		-57.7855	0.06124
-6218.47	0.01589		-1514.56	0.01589		-57.6853	0.0612
-6218.37	0.01588		-1514.46	0.01588		-57.5851	0.06135
-6218.27	0.01591		-1514.36	0.01591		-57.4849	0.06167
-6218.17	0.01589		-1514.26	0.01589		-57.3847	0.06163
-6218.07	0.01589		-1514.16	0.01589		-57.2845	0.06166
-6217.97	0.01586		-1514.06	0.01586		-57.1843	0.06175
-6217.87	0.01588		-1513.96	0.01588		-57.0841	0.06177
-6217.77	0.01585		-1513.86	0.01585		-56.9839	0.06173
-6217.67	0.01588		-1513.76	0.01588		-56.8837	0.06173
-6217.57	0.01588		-1513.66	0.01588		-56.7835	0.06166
-6217.47	0.01588		-1513.56	0.01588		-56.6833	0.06185
-6217.37	0.01586		-1513.46	0.01586		-56.5831	0.06196
-6217.27	0.01584		-1513.36	0.01584		-56.4829	0.06182
-6217.17	0.01581		-1513.26	0.01581		-56.3827	0.06175
-6217.07	0.01583		-1513.16	0.01583		-56.2825	0.06179
-6216.97	0.01581		-1513.06	0.01581		-56.1823	0.06183
-6216.87	0.01583		-1512.96	0.01583		-56.0821	0.06182
-6216.77	0.01583		-1512.86	0.01583		-55.9819	0.06177
-6216.66	0.01587		-1512.75	0.01587		-55.8817	0.06174
-6216.56	0.01578		-1512.65	0.01578		-55.7815	0.0616
-6216.46	0.01579		-1512.55	0.01579		-55.6813	0.06164
-6216.36	0.01583		-1512.45	0.01583		-55.5811	0.06165
-6216.26	0.01579		-1512.35	0.01579		-55.4809	0.06163
-6216.16	0.01583		-1512.25	0.01583		-55.3807	0.06165
-6216.06	0.01588		-1512.15	0.01588		-55.2805	0.06175
-6215.96	0.01587		-1512.05	0.01587		-55.1803	0.06179
-6215.86	0.01587		-1511.95	0.01587		-55.08	0.06189
-6215.76	0.01585		-1511.85	0.01585		-54.9798	0.0618
-6215.66	0.01587		-1511.75	0.01587		-54.8796	0.06172
-6215.56	0.01585		-1511.65	0.01585		-54.7794	0.06188
-6215.46	0.01586		-1511.55	0.01586		-54.6792	0.06195
-6215.36	0.01586		-1511.45	0.01586		-54.579	0.06196
-6215.26	0.01588		-1511.35	0.01588		-54.4788	0.06197
-6215.16	0.0159		-1511.25	0.0159		-54.3786	0.06201
-6215.06	0.01592		-1511.15	0.01592		-54.2784	0.06207
-6214.96	0.01595		-1511.05	0.01595		-54.1782	0.06216
-6214.86	0.01595		-1510.95	0.01595		-54.078	0.06218
-6214.76	0.01596		-1510.85	0.01596		-53.9778	0.06222
-6214.66	0.01599		-1510.75	0.01599		-53.8776	0.06227
-6214.56	0.01602		-1510.65	0.01602		-53.7774	0.06232
-6214.46	0.01603		-1510.55	0.01603		-53.6772	0.06236
-6214.36	0.01603		-1510.45	0.01603		-53.577	0.06243
-6214.26	0.016		-1510.35	0.016		-53.4768	0.06234
-6214.16	0.016		-1510.25	0.016		-53.3766	0.06236
-6214.06	0.016		-1510.15	0.016		-53.2764	0.06237
-6213.96	0.01598		-1510.05	0.01598		-53.1762	0.06219
-6213.86	0.01599		-1509.95	0.01599		-53.076	0.06222
-6213.76	0.01599		-1509.85	0.01599		-52.9758	0.06231
-6213.66	0.01599		-1509.75	0.01599		-52.8756	0.06233
-6213.56	0.01599		-1509.65	0.01599		-52.7754	0.06226
-6213.46	0.01599		-1509.55	0.01599		-52.6752	0.06227
-6213.36	0.01597		-1509.45	0.01597		-52.575	0.06234
-6213.26	0.01597		-1509.35	0.01597		-52.4748	0.06227
-6213.16	0.01596		-1509.25	0.01596		-52.3746	0.06247
-6213.06	0.01598		-1509.15	0.01598		-52.2744	0.06245
-6212.96	0.016		-1509.05	0.016		-52.1742	0.0624
-6212.86	0.016		-1508.95	0.016		-52.074	0.06234
-6212.76	0.01599		-1508.85	0.01599		-51.9738	0.0624
-6212.66	0.01602		-1508.75	0.01602		-51.8736	0.06231
-6212.56	0.01605		-1508.65	0.01605		-51.7733	0.06234
-6212.46	0.01606		-1508.55	0.01606		-51.6731	0.06253
-6212.36	0.01605		-1508.45	0.01605		-51.5729	0.0625
-6212.26	0.01606		-1508.35	0.01606		-51.4727	0.06249
-6212.16	0.01608		-1508.25	0.01608		-51.3725	0.06257
-6212.06	0.0161		-1508.15	0.0161		-51.2723	0.06273
-6211.96	0.01611		-1508.05	0.01611		-51.1721	0.06255
-6211.86	0.01612		-1507.95	0.01612		-51.0719	0.06244
-6211.75	0.01612		-1507.84	0.01612		-50.9717	0.06254
-6211.65	0.01617		-1507.74	0.01617		-50.8715	0.06269
-6211.55	0.01614		-1507.64	0.01614		-50.7713	0.06256
-6211.45	0.01614		-1507.54	0.01614		-50.6711	0.06256
-6211.35	0.01613		-1507.44	0.01613		-50.5709	0.06254
-6211.25	0.01616		-1507.34	0.01616		-50.4707	0.06246
-6211.15	0.0162		-1507.24	0.0162		-50.3705	0.06242
-6211.05	0.01619		-1507.14	0.01619		-50.2703	0.06256
-6210.95	0.01615		-1507.04	0.01615		-50.1701	0.06248
-6210.85	0.01609		-1506.94	0.01609		-50.0699	0.06236
-6210.75	0.01608		-1506.84	0.01608		-49.9697	0.06236
-6210.65	0.01605		-1506.74	0.01605		-49.8695	0.0622
-6210.55	0.01607		-1506.64	0.01607		-49.7693	0.06211
-6210.45	0.01606		-1506.54	0.01606		-49.6691	0.06213
-6210.35	0.01607		-1506.44	0.01607		-49.5689	0.06198
-6210.25	0.01607		-1506.34	0.01607		-49.4687	0.06184
-6210.15	0.01603		-1506.24	0.01603		-49.3685	0.06175
-6210.05	0.01604		-1506.14	0.01604		-49.2683	0.06168
-6209.95	0.01607		-1506.04	0.01607		-49.1681	0.06154
-6209.85	0.01605		-1505.94	0.01605		-49.0679	0.0616
-6209.75	0.01608		-1505.84	0.01608		-48.9677	0.06156
-6209.65	0.01604		-1505.74	0.01604		-48.8675	0.06145
-6209.55	0.01602		-1505.64	0.01602		-48.7673	0.06143
-6209.45	0.016		-1505.54	0.016		-48.6671	0.06143
-6209.35	0.01603		-1505.44	0.01603		-48.5669	0.06131
-6209.25	0.01603		-1505.34	0.01603		-48.4667	0.06133
-6209.15	0.01597		-1505.24	0.01597		-48.3664	0.06135
-6209.05	0.01596		-1505.14	0.01596		-48.2662	0.06131
-6208.95	0.01594		-1505.04	0.01594		-48.166	0.06115
-6208.85	0.01594		-1504.94	0.01594		-48.0658	0.06115
-6208.75	0.01592		-1504.84	0.01592		-47.9656	0.06112
-6208.65	0.0159		-1504.74	0.0159		-47.8654	0.06117
-6208.55	0.01587		-1504.64	0.01587		-47.7652	0.06118
-6208.45	0.01584		-1504.54	0.01584		-47.665	0.06117
-6208.35	0.01585		-1504.44	0.01585		-47.5648	0.06115
-6208.25	0.01584		-1504.34	0.01584		-47.4646	0.06104
-6208.15	0.01582		-1504.24	0.01582		-47.3644	0.06102
-6208.05	0.01584		-1504.14	0.01584		-47.2642	0.06101
-6207.95	0.01583		-1504.04	0.01583		-47.164	0.0609
-6207.85	0.01584		-1503.94	0.01584		-47.0638	0.06083
-6207.75	0.01581		-1503.84	0.01581		-46.9636	0.06085
-6207.65	0.01584		-1503.74	0.01584		-46.8634	0.06087
-6207.55	0.01583		-1503.64	0.01583		-46.7632	0.0607
-6207.45	0.01581		-1503.54	0.01581		-46.663	0.06069
-6207.35	0.01581		-1503.44	0.01581		-46.5628	0.06075
-6207.25	0.01582		-1503.34	0.01582		-46.4626	0.06065
-6207.15	0.0158		-1503.24	0.0158		-46.3624	0.06076
-6207.05	0.0158		-1503.14	0.0158		-46.2622	0.06078
-6206.95	0.01579		-1503.04	0.01579		-46.162	0.06065
-6206.84	0.01581		-1502.93	0.01581		-46.0618	0.06071
-6206.74	0.01578		-1502.83	0.01578		-45.9616	0.06066
-6206.64	0.0158		-1502.73	0.0158		-45.8614	0.06076
-6206.54	0.01577		-1502.63	0.01577		-45.7612	0.06084
-6206.44	0.01588		-1502.53	0.01588		-45.661	0.06103
-6206.34	0.01583		-1502.43	0.01583		-45.5608	0.06098
-6206.24	0.0158		-1502.33	0.0158		-45.4606	0.06091
-6206.14	0.0158		-1502.23	0.0158		-45.3604	0.06095
-6206.04	0.01578		-1502.13	0.01578		-45.2602	0.06097
-6205.94	0.01574		-1502.03	0.01574		-45.16	0.06096
-6205.84	0.01576		-1501.93	0.01576		-45.0597	0.06108
-6205.74	0.01578		-1501.83	0.01578		-44.9595	0.06096
-6205.64	0.01578		-1501.73	0.01578		-44.8593	0.06107
-6205.54	0.01583		-1501.63	0.01583		-44.7591	0.06108
-6205.44	0.01583		-1501.53	0.01583		-44.6589	0.06111
-6205.34	0.01585		-1501.43	0.01585		-44.5587	0.06107
-6205.24	0.01586		-1501.33	0.01586		-44.4585	0.06103
-6205.14	0.01583		-1501.23	0.01583		-44.3583	0.06105
-6205.04	0.01581		-1501.13	0.01581		-44.2581	0.06103
-6204.94	0.01577		-1501.03	0.01577		-44.1579	0.06113
-6204.84	0.01574		-1500.93	0.01574		-44.0577	0.06113
-6204.74	0.01574		-1500.83	0.01574		-43.9575	0.06113
-6204.64	0.01571		-1500.73	0.01571		-43.8573	0.06118
-6204.54	0.01568		-1500.63	0.01568		-43.7571	0.06113
-6204.44	0.01565		-1500.53	0.01565		-43.6569	0.06111
-6204.34	0.01565		-1500.43	0.01565		-43.5567	0.06106
-6204.24	0.01568		-1500.33	0.01568		-43.4565	0.06099
-6204.14	0.0157		-1500.23	0.0157		-43.3563	0.0611
-6204.04	0.0157		-1500.13	0.0157		-43.2561	0.06108
-6203.94	0.01574		-1500.03	0.01574		-43.1559	0.06113
-6203.84	0.01579		-1499.93	0.01579		-43.0557	0.06134
-6203.74	0.01582		-1499.83	0.01582		-42.9555	0.06128
-6203.64	0.0158		-1499.73	0.0158		-42.8553	0.06127
-6203.54	0.01582		-1499.63	0.01582		-42.7551	0.06126
-6203.44	0.01583		-1499.53	0.01583		-42.6549	0.06117
-6203.34	0.01583		-1499.43	0.01583		-42.5547	0.06121
-6203.24	0.01583		-1499.33	0.01583		-42.4545	0.06121
-6203.14	0.01584		-1499.23	0.01584		-42.3543	0.06096
-6203.04	0.01587		-1499.13	0.01587		-42.2541	0.06092
-6202.94	0.01589		-1499.03	0.01589		-42.1539	0.06089
-6202.84	0.01587		-1498.93	0.01587		-42.0537	0.06105
-6202.74	0.01591		-1498.83	0.01591		-41.9535	0.06104
-6202.64	0.01592		-1498.73	0.01592		-41.8533	0.06111
-6202.54	0.01592		-1498.63	0.01592		-41.753	0.06129
-6202.44	0.01594		-1498.53	0.01594		-41.6528	0.06134
-6202.34	0.01595		-1498.43	0.01595		-41.5526	0.06137
-6202.24	0.01597		-1498.33	0.01597		-41.4524	0.06146
-6202.14	0.01598		-1498.23	0.01598		-41.3522	0.06128
-6202.04	0.01597		-1498.13	0.01597		-41.252	0.0613
-6201.94	0.01597		-1498.03	0.01597		-41.1518	0.06133
-6201.83	0.01595		-1497.92	0.01595		-41.0516	0.0614
-6201.73	0.01593		-1497.82	0.01593		-40.9514	0.06144
-6201.63	0.01591		-1497.72	0.01591		-40.8512	0.06145
-6201.53	0.01585		-1497.62	0.01585		-40.751	0.06139
-6201.43	0.01586		-1497.52	0.01586		-40.6508	0.06139
-6201.33	0.01586		-1497.42	0.01586		-40.5506	0.0612
-6201.23	0.01583		-1497.32	0.01583		-40.4504	0.06121
-6201.13	0.01585		-1497.22	0.01585		-40.3502	0.06127
-6201.03	0.01584		-1497.12	0.01584		-40.25	0.06122
-6200.93	0.01583		-1497.02	0.01583		-40.1498	0.06113
-6200.83	0.01583		-1496.92	0.01583		-40.0496	0.06124
-6200.73	0.01588		-1496.82	0.01588		-39.9494	0.06125
-6200.63	0.01589		-1496.72	0.01589		-39.8492	0.06121
-6200.53	0.01588		-1496.62	0.01588		-39.749	0.06125
-6200.43	0.01586		-1496.52	0.01586		-39.6488	0.0611
-6200.33	0.01584		-1496.42	0.01584		-39.5486	0.06099
-6200.23	0.01584		-1496.32	0.01584		-39.4484	0.06101
-6200.13	0.01579		-1496.22	0.01579		-39.3482	0.06111
-6200.03	0.01581		-1496.12	0.01581		-39.248	0.06114
-6199.93	0.01581		-1496.02	0.01581		-39.1478	0.06101
-6199.83	0.01579		-1495.92	0.01579		-39.0476	0.06095
-6199.73	0.01582		-1495.82	0.01582		-38.9474	0.06087
-6199.63	0.01576		-1495.72	0.01576		-38.8472	0.06089
-6199.53	0.01581		-1495.62	0.01581		-38.747	0.06097
-6199.43	0.01584		-1495.52	0.01584		-38.6468	0.06101
-6199.33	0.01585		-1495.42	0.01585		-38.5466	0.06098
-6199.23	0.01581		-1495.32	0.01581		-38.4464	0.06098
-6199.13	0.01579		-1495.22	0.01579		-38.3461	0.06098
-6199.03	0.01582		-1495.12	0.01582		-38.2459	0.06095
-6198.93	0.01584		-1495.02	0.01584		-38.1457	0.06093
-6198.83	0.01582		-1494.92	0.01582		-38.0455	0.06085
-6198.73	0.01581		-1494.82	0.01581		-37.9453	0.06089
-6198.63	0.01579		-1494.72	0.01579		-37.8451	0.0609
-6198.53	0.01581		-1494.62	0.01581		-37.7449	0.06057
-6198.43	0.01585		-1494.52	0.01585		-37.6447	0.06056
-6198.33	0.01587		-1494.42	0.01587		-37.5445	0.06084
-6198.23	0.01587		-1494.32	0.01587		-37.4443	0.06087
-6198.13	0.01588		-1494.22	0.01588		-37.3441	0.06099
-6198.03	0.01586		-1494.12	0.01586		-37.2439	0.06112
-6197.93	0.01582		-1494.02	0.01582		-37.1437	0.06113
-6197.83	0.01583		-1493.92	0.01583		-37.0435	0.06128
-6197.73	0.01584		-1493.82	0.01584		-36.9433	0.06125
-6197.63	0.01585		-1493.72	0.01585		-36.8431	0.06127
-6197.53	0.01582		-1493.62	0.01582		-36.7429	0.06129
-6197.43	0.01582		-1493.52	0.01582		-36.6427	0.06144
-6197.33	0.01582		-1493.42	0.01582		-36.5425	0.0615
-6197.23	0.01584		-1493.32	0.01584		-36.4423	0.06152
-6197.13	0.01581		-1493.22	0.01581		-36.3421	0.06163
-6197.02	0.01581		-1493.12	0.01581		-36.2419	0.06156
-6196.92	0.01579		-1493.01	0.01579		-36.1417	0.06148
-6196.82	0.01579		-1492.91	0.01579		-36.0415	0.06155
-6196.72	0.01573		-1492.81	0.01573		-35.9413	0.06128
-6196.62	0.01573		-1492.71	0.01573		-35.8411	0.0613
-6196.52	0.01572		-1492.61	0.01572		-35.7409	0.06112
-6196.42	0.01571		-1492.51	0.01571		-35.6407	0.06113
-6196.32	0.01568		-1492.41	0.01568		-35.5405	0.06124
-6196.22	0.01569		-1492.31	0.01569		-35.4403	0.06133
-6196.12	0.01571		-1492.21	0.01571		-35.3401	0.06114
-6196.02	0.01573		-1492.11	0.01573		-35.2399	0.06115
-6195.92	0.01571		-1492.01	0.01571		-35.1397	0.06118
-6195.82	0.0157		-1491.91	0.0157		-35.0394	0.06126
-6195.72	0.01568		-1491.81	0.01568		-34.9392	0.06119
-6195.62	0.01568		-1491.71	0.01568		-34.839	0.06129
-6195.52	0.01569		-1491.61	0.01569		-34.7388	0.0613
-6195.42	0.01568		-1491.51	0.01568		-34.6386	0.06137
-6195.32	0.01569		-1491.41	0.01569		-34.5384	0.06138
-6195.22	0.0157		-1491.31	0.0157		-34.4382	0.06141
-6195.12	0.0157		-1491.21	0.0157		-34.338	0.06144
-6195.02	0.01571		-1491.11	0.01571		-34.2378	0.06155
-6194.92	0.01573		-1491.01	0.01573		-34.1376	0.06163
-6194.82	0.01576		-1490.91	0.01576		-34.0374	0.06157
-6194.72	0.01577		-1490.81	0.01577		-33.9372	0.0616
-6194.62	0.01577		-1490.71	0.01577		-33.837	0.06163
-6194.52	0.01577		-1490.61	0.01577		-33.7368	0.06161
-6194.42	0.01578		-1490.51	0.01578		-33.6366	0.06164
-6194.32	0.01577		-1490.41	0.01577		-33.5364	0.06171
-6194.22	0.0158		-1490.31	0.0158		-33.4362	0.06169
-6194.12	0.01579		-1490.21	0.01579		-33.336	0.06176
-6194.02	0.0158		-1490.11	0.0158		-33.2358	0.06172
-6193.92	0.01581		-1490.01	0.01581		-33.1356	0.06167
-6193.82	0.01578		-1489.91	0.01578		-33.0354	0.06167
-6193.72	0.01576		-1489.81	0.01576		-32.9352	0.06162
-6193.62	0.01575		-1489.71	0.01575		-32.835	0.06166
-6193.52	0.01576		-1489.61	0.01576		-32.7348	0.06166
-6193.42	0.01577		-1489.51	0.01577		-32.6346	0.0617
-6193.32	0.01574		-1489.41	0.01574		-32.5344	0.06181
-6193.22	0.01574		-1489.31	0.01574		-32.4342	0.06154
-6193.12	0.01577		-1489.21	0.01577		-32.334	0.06155
-6193.02	0.01578		-1489.11	0.01578		-32.2338	0.06191
-6192.92	0.01576		-1489.01	0.01576		-32.1336	0.06193
-6192.82	0.01575		-1488.91	0.01575		-32.0334	0.06208
-6192.72	0.01573		-1488.81	0.01573		-31.9332	0.06189
-6192.62	0.01569		-1488.71	0.01569		-31.833	0.06195
-6192.52	0.01569		-1488.61	0.01569		-31.7327	0.06195
-6192.42	0.01568		-1488.51	0.01568		-31.6325	0.06189
-6192.32	0.01567		-1488.41	0.01567		-31.5323	0.06192
-6192.22	0.01564		-1488.31	0.01564		-31.4321	0.06183
-6192.12	0.01566		-1488.21	0.01566		-31.3319	0.06185
-6192.01	0.01566		-1488.1	0.01566		-31.2317	0.06206
-6191.91	0.01566		-1488	0.01566		-31.1315	0.06194
-6191.81	0.01564		-1487.9	0.01564		-31.0313	0.06193
-6191.71	0.01567		-1487.8	0.01567		-30.9311	0.06187
-6191.61	0.01566		-1487.7	0.01566		-30.8309	0.06168
-6191.51	0.01565		-1487.6	0.01565		-30.7307	0.0616
-6191.41	0.0157		-1487.5	0.0157		-30.6305	0.06153
-6191.31	0.01567		-1487.4	0.01567		-30.5303	0.06156
-6191.21	0.01569		-1487.3	0.01569		-30.4301	0.06162
-6191.11	0.01574		-1487.2	0.01574		-30.3299	0.06157
-6191.01	0.01574		-1487.1	0.01574		-30.2297	0.06147
-6190.91	0.0157		-1487	0.0157		-30.1295	0.06146
-6190.81	0.0157		-1486.9	0.0157		-30.0293	0.06139
-6190.71	0.01571		-1486.8	0.01571		-29.9291	0.06138
-6190.61	0.0157		-1486.7	0.0157		-29.8289	0.06129
-6190.51	0.01569		-1486.6	0.01569		-29.7287	0.0612
-6190.41	0.01571		-1486.5	0.01571		-29.6285	0.06112
-6190.31	0.0157		-1486.4	0.0157		-29.5283	0.06111
-6190.21	0.0157		-1486.3	0.0157		-29.4281	0.06108
-6190.11	0.01569		-1486.2	0.01569		-29.3279	0.0611
-6190.01	0.01572		-1486.1	0.01572		-29.2277	0.06092
-6189.91	0.01571		-1486	0.01571		-29.1275	0.06078
-6189.81	0.01567		-1485.9	0.01567		-29.0273	0.0609
-6189.71	0.01567		-1485.8	0.01567		-28.9271	0.06111
-6189.61	0.01563		-1485.7	0.01563		-28.8269	0.06116
-6189.51	0.01564		-1485.6	0.01564		-28.7267	0.0612
-6189.41	0.01562		-1485.5	0.01562		-28.6265	0.06119
-6189.31	0.01559		-1485.4	0.01559		-28.5263	0.06104
-6189.21	0.01557		-1485.3	0.01557		-28.4261	0.06095
-6189.11	0.01555		-1485.2	0.01555		-28.3258	0.06088
-6189.01	0.01556		-1485.1	0.01556		-28.2256	0.06082
-6188.91	0.01555		-1485	0.01555		-28.1254	0.06078
-6188.81	0.01553		-1484.9	0.01553		-28.0252	0.06076
-6188.71	0.01556		-1484.8	0.01556		-27.925	0.06092
-6188.61	0.01558		-1484.7	0.01558		-27.8248	0.06085
-6188.51	0.01561		-1484.6	0.01561		-27.7246	0.06081
-6188.41	0.01561		-1484.5	0.01561		-27.6244	0.06114
-6188.31	0.01562		-1484.4	0.01562		-27.5242	0.06104
-6188.21	0.01562		-1484.3	0.01562		-27.424	0.06098
-6188.11	0.01561		-1484.2	0.01561		-27.3238	0.061
-6188.01	0.01561		-1484.1	0.01561		-27.2236	0.06095
-6187.91	0.01561		-1484	0.01561		-27.1234	0.06081
-6187.81	0.01559		-1483.9	0.01559		-27.0232	0.06075
-6187.71	0.01558		-1483.8	0.01558		-26.923	0.06059
-6187.61	0.01556		-1483.7	0.01556		-26.8228	0.06064
-6187.51	0.01557		-1483.6	0.01557		-26.7226	0.06061
-6187.41	0.01558		-1483.5	0.01558		-26.6224	0.06056
-6187.31	0.01559		-1483.4	0.01559		-26.5222	0.06053
-6187.21	0.01558		-1483.3	0.01558		-26.422	0.06052
-6187.1	0.01557		-1483.19	0.01557		-26.3218	0.06041
-6187	0.01559		-1483.09	0.01559		-26.2216	0.06029
-6186.9	0.0156		-1482.99	0.0156		-26.1214	0.06032
-6186.8	0.01561		-1482.89	0.01561		-26.0212	0.06022
-6186.7	0.01561		-1482.79	0.01561		-25.921	0.0602
-6186.6	0.01565		-1482.69	0.01565		-25.8208	0.06039
-6186.5	0.01568		-1482.59	0.01568		-25.7206	0.06043
-6186.4	0.0157		-1482.49	0.0157		-25.6204	0.06044
-6186.3	0.0157		-1482.39	0.0157		-25.5202	0.06046
-6186.2	0.0157		-1482.29	0.0157		-25.42	0.0604
-6186.1	0.01572		-1482.19	0.01572		-25.3198	0.06036
-6186	0.01572		-1482.09	0.01572		-25.2196	0.06063
-6185.9	0.01573		-1481.99	0.01573		-25.1194	0.06061
-6185.8	0.01575		-1481.89	0.01575		-25.0191	0.06059
-6185.7	0.01575		-1481.79	0.01575		-24.9189	0.06055
-6185.6	0.01579		-1481.69	0.01579		-24.8187	0.06059
-6185.5	0.01581		-1481.59	0.01581		-24.7185	0.06056
-6185.4	0.01582		-1481.49	0.01582		-24.6183	0.06054
-6185.3	0.0158		-1481.39	0.0158		-24.5181	0.06051
-6185.2	0.01581		-1481.29	0.01581		-24.4179	0.06054
-6185.1	0.01581		-1481.19	0.01581		-24.3177	0.06051
-6185	0.01579		-1481.09	0.01579		-24.2175	0.06054
-6184.9	0.01579		-1480.99	0.01579		-24.1173	0.06042
-6184.8	0.01576		-1480.89	0.01576		-24.0171	0.06049
-6184.7	0.01577		-1480.79	0.01577		-23.9169	0.06051
-6184.6	0.01574		-1480.69	0.01574		-23.8167	0.06038
-6184.5	0.01574		-1480.59	0.01574		-23.7165	0.06037
-6184.4	0.01576		-1480.49	0.01576		-23.6163	0.0603
-6184.3	0.01578		-1480.39	0.01578		-23.5161	0.06024
-6184.2	0.01579		-1480.29	0.01579		-23.4159	0.06017
-6184.1	0.01577		-1480.19	0.01577		-23.3157	0.06011
-6184	0.01577		-1480.09	0.01577		-23.2155	0.05997
-6183.9	0.01575		-1479.99	0.01575		-23.1153	0.0598
-6183.8	0.01578		-1479.89	0.01578		-23.0151	0.0598
-6183.7	0.01577		-1479.79	0.01577		-22.9149	0.05982
-6183.6	0.0158		-1479.69	0.0158		-22.8147	0.05974
-6183.5	0.01577		-1479.59	0.01577		-22.7145	0.05961
-6183.4	0.01575		-1479.49	0.01575		-22.6143	0.0596
-6183.3	0.01572		-1479.39	0.01572		-22.5141	0.05956
-6183.2	0.01574		-1479.29	0.01574		-22.4139	0.05942
-6183.1	0.01574		-1479.19	0.01574		-22.3137	0.05966
-6183	0.01571		-1479.09	0.01571		-22.2135	0.05969
-6182.9	0.01572		-1478.99	0.01572		-22.1133	0.05965
-6182.8	0.01574		-1478.89	0.01574		-22.0131	0.05964
-6182.7	0.01573		-1478.79	0.01573		-21.9129	0.0596
-6182.6	0.01574		-1478.69	0.01574		-21.8127	0.05969
-6182.5	0.01576		-1478.59	0.01576		-21.7124	0.05966
-6182.4	0.01572		-1478.49	0.01572		-21.6122	0.05954
-6182.3	0.01572		-1478.39	0.01572		-21.512	0.05952
-6182.19	0.01571		-1478.29	0.01571		-21.4118	0.05944
-6182.09	0.01574		-1478.18	0.01574		-21.3116	0.05947
-6181.99	0.01571		-1478.08	0.01571		-21.2114	0.05939
-6181.89	0.01571		-1477.98	0.01571		-21.1112	0.05936
-6181.79	0.01572		-1477.88	0.01572		-21.011	0.05949
-6181.69	0.01572		-1477.78	0.01572		-20.9108	0.05939
-6181.59	0.01565		-1477.68	0.01565		-20.8106	0.05943
-6181.49	0.01568		-1477.58	0.01568		-20.7104	0.05959
-6181.39	0.01568		-1477.48	0.01568		-20.6102	0.05964
-6181.29	0.01567		-1477.38	0.01567		-20.51	0.05965
-6181.19	0.01571		-1477.28	0.01571		-20.4098	0.05957
-6181.09	0.01569		-1477.18	0.01569		-20.3096	0.05957
-6180.99	0.01567		-1477.08	0.01567		-20.2094	0.05959
-6180.89	0.01565		-1476.98	0.01565		-20.1092	0.0596
-6180.79	0.01564		-1476.88	0.01564		-20.009	0.05969
-6180.69	0.01563		-1476.78	0.01563		-19.9088	0.05977
-6180.59	0.01561		-1476.68	0.01561		-19.8086	0.05975
-6180.49	0.0156		-1476.58	0.0156		-19.7084	0.05975
-6180.39	0.01559		-1476.48	0.01559		-19.6082	0.05975
-6180.29	0.01559		-1476.38	0.01559		-19.508	0.05976
-6180.19	0.01558		-1476.28	0.01558		-19.4078	0.05974
-6180.09	0.01555		-1476.18	0.01555		-19.3076	0.05976
-6179.99	0.01556		-1476.08	0.01556		-19.2074	0.05973
-6179.89	0.01557		-1475.98	0.01557		-19.1072	0.05979
-6179.79	0.01559		-1475.88	0.01559		-19.007	0.05982
-6179.69	0.01563		-1475.78	0.01563		-18.9068	0.0599
-6179.59	0.01564		-1475.68	0.01564		-18.8066	0.05975
-6179.49	0.01565		-1475.58	0.01565		-18.7064	0.05967
-6179.39	0.01566		-1475.48	0.01566		-18.6062	0.05962
-6179.29	0.01567		-1475.38	0.01567		-18.506	0.05938
-6179.19	0.01568		-1475.28	0.01568		-18.4058	0.05935
-6179.09	0.01568		-1475.18	0.01568		-18.3055	0.05936
-6178.99	0.0157		-1475.08	0.0157		-18.2053	0.05946
-6178.89	0.01571		-1474.98	0.01571		-18.1051	0.05948
-6178.79	0.01574		-1474.88	0.01574		-18.0049	0.05944
-6178.69	0.01573		-1474.78	0.01573		-17.9047	0.05948
-6178.59	0.01573		-1474.68	0.01573		-17.8045	0.05947
-6178.49	0.0157		-1474.58	0.0157		-17.7043	0.05941
-6178.39	0.01573		-1474.48	0.01573		-17.6041	0.05939
-6178.29	0.01571		-1474.38	0.01571		-17.5039	0.05943
-6178.19	0.01569		-1474.28	0.01569		-17.4037	0.05947
-6178.09	0.0157		-1474.18	0.0157		-17.3035	0.0595
-6177.99	0.01569		-1474.08	0.01569		-17.2033	0.05945
-6177.89	0.01567		-1473.98	0.01567		-17.1031	0.05951
-6177.79	0.0157		-1473.88	0.0157		-17.0029	0.05955
-6177.69	0.01573		-1473.78	0.01573		-16.9027	0.05956
-6177.59	0.01576		-1473.68	0.01576		-16.8025	0.05968
-6177.49	0.01577		-1473.58	0.01577		-16.7023	0.05974
-6177.39	0.01579		-1473.48	0.01579		-16.6021	0.05971
-6177.28	0.01579		-1473.38	0.01579		-16.5019	0.05978
-6177.18	0.01578		-1473.27	0.01578		-16.4017	0.05977
-6177.08	0.01581		-1473.17	0.01581		-16.3015	0.05969
-6176.98	0.01581		-1473.07	0.01581		-16.2013	0.05977
-6176.88	0.01581		-1472.97	0.01581		-16.1011	0.05978
-6176.78	0.01581		-1472.87	0.01581		-16.0009	0.05979
-6176.68	0.01581		-1472.77	0.01581		-15.9007	0.05988
-6176.58	0.01582		-1472.67	0.01582		-15.8005	0.05976
-6176.48	0.01584		-1472.57	0.01584		-15.7003	0.05973
-6176.38	0.0158		-1472.47	0.0158		-15.6001	0.05969
-6176.28	0.01578		-1472.37	0.01578		-15.4999	0.05979
-6176.18	0.01575		-1472.27	0.01575		-15.3997	0.05974
-6176.08	0.01573		-1472.17	0.01573		-15.2995	0.05968
-6175.98	0.01571		-1472.07	0.01571		-15.1993	0.05968
-6175.88	0.01571		-1471.97	0.01571		-15.0991	0.05962
-6175.78	0.01568		-1471.87	0.01568		-14.9988	0.05964
-6175.68	0.01569		-1471.77	0.01569		-14.8986	0.05971
-6175.58	0.01568		-1471.67	0.01568		-14.7984	0.05964
-6175.48	0.01564		-1471.57	0.01564		-14.6982	0.05958
-6175.38	0.01563		-1471.47	0.01563		-14.598	0.05961
-6175.28	0.0156		-1471.37	0.0156		-14.4978	0.05955
-6175.18	0.0156		-1471.27	0.0156		-14.3976	0.05954
-6175.08	0.01558		-1471.17	0.01558		-14.2974	0.05949
-6174.98	0.01554		-1471.07	0.01554		-14.1972	0.05946
-6174.88	0.0155		-1470.97	0.0155		-14.097	0.05945
-6174.78	0.01549		-1470.87	0.01549		-13.9968	0.05941
-6174.68	0.01549		-1470.77	0.01549		-13.8966	0.05921
-6174.58	0.01545		-1470.67	0.01545		-13.7964	0.05913
-6174.48	0.01545		-1470.57	0.01545		-13.6962	0.05918
-6174.38	0.01547		-1470.47	0.01547		-13.596	0.05912
-6174.28	0.01546		-1470.37	0.01546		-13.4958	0.05903
-6174.18	0.01544		-1470.27	0.01544		-13.3956	0.05904
-6174.08	0.01542		-1470.17	0.01542		-13.2954	0.05898
-6173.98	0.01542		-1470.07	0.01542		-13.1952	0.05898
-6173.88	0.01541		-1469.97	0.01541		-13.095	0.05895
-6173.78	0.01541		-1469.87	0.01541		-12.9948	0.05899
-6173.68	0.01535		-1469.77	0.01535		-12.8946	0.05845
-6173.58	0.01534		-1469.67	0.01534		-12.7944	0.0584
-6173.48	0.01531		-1469.57	0.01531		-12.6942	0.05853
-6173.38	0.01532		-1469.47	0.01532		-12.594	0.05869
-6173.28	0.01535		-1469.37	0.01535		-12.4938	0.05871
-6173.18	0.01535		-1469.27	0.01535		-12.3936	0.05867
-6173.08	0.01532		-1469.17	0.01532		-12.2934	0.05864
-6172.98	0.01527		-1469.07	0.01527		-12.1932	0.05865
-6172.88	0.01527		-1468.97	0.01527		-12.093	0.05857
-6172.78	0.01525		-1468.87	0.01525		-11.9928	0.05853
-6172.68	0.01519		-1468.77	0.01519		-11.8926	0.05855
-6172.58	0.01519		-1468.67	0.01519		-11.7924	0.05854
-6172.48	0.0152		-1468.57	0.0152		-11.6921	0.05854
-6172.38	0.0152		-1468.47	0.0152		-11.5919	0.05864
-6172.27	0.01513		-1468.36	0.01513		-11.4917	0.05871
-6172.17	0.01514		-1468.26	0.01514		-11.3915	0.05877
-6172.07	0.01513		-1468.16	0.01513		-11.2913	0.05886
-6171.97	0.01512		-1468.06	0.01512		-11.1911	0.05888
-6171.87	0.01513		-1467.96	0.01513		-11.0909	0.05869
-6171.77	0.01517		-1467.86	0.01517		-10.9907	0.05874
-6171.67	0.01518		-1467.76	0.01518		-10.8905	0.05868
-6171.57	0.01519		-1467.66	0.01519		-10.7903	0.05877
-6171.47	0.01526		-1467.56	0.01526		-10.6901	0.05882
-6171.37	0.01526		-1467.46	0.01526		-10.5899	0.05892
-6171.27	0.01529		-1467.36	0.01529		-10.4897	0.05897
-6171.17	0.01527		-1467.26	0.01527		-10.3895	0.05894
-6171.07	0.01527		-1467.16	0.01527		-10.2893	0.05898
-6170.97	0.01529		-1467.06	0.01529		-10.1891	0.05908
-6170.87	0.0153		-1466.96	0.0153		-10.0889	0.05906
-6170.77	0.01533		-1466.86	0.01533		-9.9887	0.05906
-6170.67	0.01538		-1466.76	0.01538		-9.8885	0.05902
-6170.57	0.01539		-1466.66	0.01539		-9.7883	0.05908
-6170.47	0.01539		-1466.56	0.01539		-9.6881	0.05902
-6170.37	0.01541		-1466.46	0.01541		-9.5879	0.05909
-6170.27	0.01544		-1466.36	0.01544		-9.4877	0.05913
-6170.17	0.01542		-1466.26	0.01542		-9.3875	0.05908
-6170.07	0.01543		-1466.16	0.01543		-9.2873	0.05911
-6169.97	0.01546		-1466.06	0.01546		-9.1871	0.0591
-6169.87	0.01546		-1465.96	0.01546		-9.0869	0.05912
-6169.77	0.01543		-1465.86	0.01543		-8.9867	0.0575
-6169.67	0.01544		-1465.76	0.01544		-8.8865	0.05773
-6169.57	0.01543		-1465.66	0.01543		-8.7863	0.05787
-6169.47	0.01542		-1465.56	0.01542		-8.6861	0.05796
-6169.37	0.01544		-1465.46	0.01544		-8.5859	0.05816
-6169.27	0.01544		-1465.36	0.01544		-8.4857	0.05827
-6169.17	0.01544		-1465.26	0.01544		-8.3855	0.05865
-6169.07	0.01545		-1465.16	0.01545		-8.2852	0.05892
-6168.97	0.01546		-1465.06	0.01546		-8.185	0.05911
-6168.87	0.01548		-1464.96	0.01548		-8.0848	0.05927
-6168.77	0.01547		-1464.86	0.01547		-7.9846	0.05946
-6168.67	0.01542		-1464.76	0.01542		-7.8844	0.05962
-6168.57	0.0154		-1464.66	0.0154		-7.7842	0.05978
-6168.47	0.01528		-1464.56	0.01528		-7.684	0.05993
-6168.37	0.01529		-1464.46	0.01529		-7.5838	0.06022
-6168.27	0.01533		-1464.36	0.01533		-7.4836	0.06038
-6168.17	0.01535		-1464.26	0.01535		-7.3834	0.0604
-6168.07	0.01535		-1464.16	0.01535		-7.2832	0.06049
-6167.97	0.01534		-1464.06	0.01534		-7.183	0.06067
-6167.87	0.01532		-1463.96	0.01532		-7.0828	0.06091
-6167.77	0.01534		-1463.86	0.01534		-6.9826	0.06098
-6167.67	0.01533		-1463.76	0.01533		-6.8824	0.06106
-6167.57	0.01532		-1463.66	0.01532		-6.7822	0.06126
-6167.47	0.01533		-1463.56	0.01533		-6.682	0.0613
-6167.36	0.01532		-1463.45	0.01532		-6.5818	0.06134
-6167.26	0.01531		-1463.35	0.01531		-6.4816	0.06156
-6167.16	0.01533		-1463.25	0.01533		-6.3814	0.06148
-6167.06	0.01533		-1463.15	0.01533		-6.2812	0.06155
-6166.96	0.01532		-1463.05	0.01532		-6.181	0.06175
-6166.86	0.01531		-1462.95	0.01531		-6.0808	0.06168
-6166.76	0.01529		-1462.85	0.01529		-5.9806	0.06162
-6166.66	0.01526		-1462.75	0.01526		-5.8804	0.06165
-6166.56	0.01525		-1462.65	0.01525		-5.7802	0.06168
-6166.46	0.01524		-1462.55	0.01524		-5.68	0.06187
-6166.36	0.01521		-1462.45	0.01521		-5.5798	0.06186
-6166.26	0.01519		-1462.35	0.01519		-5.4796	0.06186
-6166.16	0.01517		-1462.25	0.01517		-5.3794	0.06186
-6166.06	0.0152		-1462.15	0.0152		-5.2792	0.06186
-6165.96	0.01521		-1462.05	0.01521		-5.179	0.06186
-6165.86	0.01519		-1461.95	0.01519		-5.0788	0.0617
-6165.76	0.01519		-1461.85	0.01519		-4.9785	0.06167
-6165.66	0.01521		-1461.75	0.01521		-4.8783	0.06157
-6165.56	0.01521		-1461.65	0.01521		-4.7781	0.06143
-6165.46	0.01523		-1461.55	0.01523		-4.6779	0.06147
-6165.36	0.01526		-1461.45	0.01526		-4.5777	0.06144
-6165.26	0.01526		-1461.35	0.01526		-4.4775	0.06144
-6165.16	0.01527		-1461.25	0.01527		-4.3773	0.06137
-6165.06	0.01529		-1461.15	0.01529		-4.2771	0.06125
-6164.96	0.0153		-1461.05	0.0153		-4.1769	0.06119
-6164.86	0.01531		-1460.95	0.01531		-4.0767	0.06089
-6164.76	0.01533		-1460.85	0.01533		-3.9765	0.06077
-6164.66	0.01531		-1460.75	0.01531		-3.8763	0.06075
-6164.56	0.01533		-1460.65	0.01533		-3.7761	0.06062
-6164.46	0.01534		-1460.55	0.01534		-3.6759	0.06061
-6164.36	0.01536		-1460.45	0.01536		-3.5757	0.06054
-6164.26	0.01536		-1460.35	0.01536		-3.4755	0.06044
-6164.16	0.01534		-1460.25	0.01534		-3.3753	0.06041
-6164.06	0.01533		-1460.15	0.01533		-3.2751	0.06038
-6163.96	0.01535		-1460.05	0.01535		-3.1749	0.06032
-6163.86	0.01532		-1459.95	0.01532		-3.0747	0.06027
-6163.76	0.01533		-1459.85	0.01533		-2.9745	0.06018
-6163.66	0.01535		-1459.75	0.01535		-2.8743	0.06013
-6163.56	0.01535		-1459.65	0.01535		-2.7741	0.06065
-6163.46	0.01536		-1459.55	0.01536		-2.6739	0.06069
-6163.36	0.01534		-1459.45	0.01534		-2.5737	0.06059
-6163.26	0.01533		-1459.35	0.01533		-2.4735	0.06046
-6163.16	0.01531		-1459.25	0.01531		-2.3733	0.06029
-6163.06	0.0153		-1459.15	0.0153		-2.2731	0.06031
-6162.96	0.01531		-1459.05	0.01531		-2.1729	0.06022
[truncated: 114,850 more rows]

## Sheet: Figure 5b
Fraction of cycle duration	3s-3s square	err	5 mV/s triangular	err	10 mV/s triangular	err	100 mV/s triangular	err	500 mV/s triangular	err	1000 mV/s triangular	err
0	3.9084	0.000352798	3.90972	0.000345198	3.91004	0.000343021	3.91142	0.000327615	3.91128	0.000227048	3.91166	0.000187786
1.69492	3.90886	0.000353837	3.9099	0.000344473	3.91011	0.000340407	3.91149	0.000327849	3.91202	0.000204282	3.91228	0.000191656
3.38983	3.90825	0.000351181	3.90994	0.000344672	3.91022	0.000342027	3.91157	0.000327333	3.91182	0.000201302	3.91195	0.000207076
5.08475	3.90854	0.00035313	3.90999	0.000345151	3.91031	0.000340828	3.9116	0.000331156	3.91172	0.000201437	3.91177	0.000201277
6.77966	3.90876	0.000349807	3.91001	0.000344128	3.91024	0.000339847	3.91143	0.000327162	3.91169	0.000212947	3.91234	0.00019916
8.47458	3.90855	0.000355303	3.91005	0.000344839	3.91023	0.000339057	3.91136	0.000328249	3.91212	0.000201162	3.91229	0.00020199
10.1695	3.90851	0.000349553	3.91006	0.000346271	3.91048	0.000341371	3.91131	0.000325798	3.91165	0.000199902	3.91191	0.000197126
11.8644	3.90859	0.00035075	3.91026	0.000344859	3.91052	0.000341399	3.91134	0.000326388	3.91202	0.000203142	3.91233	0.000191707
13.5593	3.90876	0.000352303	3.91022	0.000344197	3.91053	0.000340797	3.91177	0.00032974	3.91143	0.000187033	3.91216	0.000205859
15.2542	3.90831	0.000351185	3.91026	0.000346308	3.91058	0.000341574	3.91154	0.000328569	3.91166	0.000186453	3.91255	0.000193612
16.9491	3.90879	0.000350701	3.91025	0.000345354	3.91042	0.000341161	3.91211	0.000325473	3.91168	0.000204981	3.91255	0.000189188
18.6441	3.90875	0.00035126	3.91038	0.00034574	3.9106	0.000341381	3.91169	0.000327007	3.91162	0.000205952	3.91187	0.000184069
20.339	3.90832	0.000351509	3.91048	0.000347002	3.91078	0.000340355	3.91193	0.000327867	3.91136	0.000206014	3.91177	0.00019406
22.0339	3.90918	0.000356175	3.91073	0.000346289	3.91099	0.00034104	3.91197	0.000328553	3.91148	0.000205597	3.91237	0.000195804
23.7288	3.91168	0.000368308	3.91084	0.000346299	3.91101	0.000341436	3.91175	0.000329767	3.91214	0.000201041	3.91214	0.000205218
25.4237	3.9154	0.000383266	3.91097	0.0003469	3.91128	0.000341759	3.91184	0.000328843	3.91226	0.00020591	3.91281	0.000199847
27.1186	3.91645	0.000390531	3.91161	0.000347219	3.91133	0.000341526	3.91219	0.000328047	3.91175	0.000190954	3.9123	0.00018888
28.8136	3.91811	0.000401984	3.91205	0.000349307	3.91173	0.00034324	3.9121	0.000331435	3.91198	0.000201251	3.91225	0.000201818
30.5085	3.91858	0.000410137	3.91237	0.000350856	3.91219	0.000345739	3.91209	0.000328372	3.91164	0.00019669	3.91227	0.000209396
32.2034	3.91902	0.000421693	3.91298	0.000351823	3.91258	0.000346244	3.91248	0.00032662	3.9121	0.000209638	3.91241	0.000188493
33.8983	3.91967	0.000416661	3.91384	0.000355633	3.91305	0.00034869	3.91273	0.000330979	3.91178	0.000192913	3.91247	0.000189983
35.5932	3.91969	0.000420214	3.91439	0.000358954	3.91372	0.000348684	3.91279	0.000330674	3.91243	0.000191703	3.91262	0.000194405
37.2881	3.92018	0.000426211	3.91505	0.000361286	3.91416	0.000350394	3.91306	0.00032989	3.91218	0.000214248	3.91243	0.000187164
38.983	3.92054	0.000432532	3.91582	0.000367586	3.91458	0.000355138	3.91348	0.000330184	3.91199	0.00020056	3.91253	0.000206502
40.678	3.91973	0.000436382	3.91662	0.000369284	3.91526	0.000355327	3.91373	0.000330067	3.91257	0.000201987	3.91262	0.000198053
42.3729	3.9201	0.000435219	3.91723	0.00037706	3.91611	0.000357712	3.91383	0.00033417	3.9123	0.000210282	3.91284	0.000202848
44.0678	3.92097	0.000432718	3.91818	0.000383375	3.91687	0.000365089	3.91456	0.000330576	3.91188	0.000203113	3.91301	0.00018533
45.7627	3.92073	0.000439674	3.91895	0.000391548	3.91765	0.000371269	3.91503	0.000336113	3.91318	0.000200535	3.91297	0.000200832
47.4576	3.92175	0.000441191	3.9197	0.000397573	3.9182	0.000373345	3.9153	0.000334801	3.91341	0.000200602	3.91286	0.000205966
49.1525	3.92069	0.000438105	3.92055	0.000406324	3.91913	0.000380886	3.91544	0.000337174	3.91318	0.000206294	3.9131	0.000197215
50.8475	3.92116	0.000443804	3.92117	0.000415596	3.91942	0.000384771	3.91583	0.000342466	3.91344	0.000208501	3.91322	0.000189792
52.5424	3.92119	0.000444228	3.92115	0.000416779	3.92009	0.000389319	3.91597	0.000337942	3.91395	0.00020179	3.91308	0.000227133
54.2373	3.92136	0.000445396	3.92081	0.000419822	3.91982	0.000390601	3.91597	0.000341998	3.91359	0.000190159	3.9133	0.000190449
55.9322	3.92126	0.000448515	3.92062	0.000418172	3.91959	0.000389863	3.91594	0.000341701	3.91299	0.000186218	3.91326	0.000201677
57.6271	3.92108	0.00044566	3.92008	0.000417782	3.91928	0.000390519	3.9153	0.000341163	3.91348	0.000191843	3.91347	0.000193359
59.322	3.92125	0.00044779	3.91974	0.000416034	3.91899	0.000388919	3.91561	0.00033886	3.91382	0.000218926	3.91298	0.000197392
61.017	3.92085	0.000447161	3.91932	0.000414376	3.91883	0.000386545	3.91536	0.000338191	3.91393	0.00020845	3.9128	0.000205265
62.7119	3.92175	0.000446536	3.9191	0.000414978	3.91845	0.00038526	3.91561	0.000339414	3.91313	0.000203188	3.91362	0.000206438
64.4068	3.92186	0.000454183	3.91844	0.000409645	3.91784	0.000382473	3.91572	0.000340781	3.91351	0.000207483	3.91336	0.000200103
66.1017	3.9217	0.000449716	3.91781	0.000406389	3.91747	0.000380517	3.91543	0.000340988	3.91337	0.000198864	3.91285	0.000200621
67.7966	3.92156	0.000452103	3.9171	0.000403178	3.91682	0.000378142	3.91518	0.000339808	3.9125	0.000207759	3.91321	0.000191914
69.4915	3.92142	0.000446043	3.91661	0.000400887	3.9163	0.000375087	3.91492	0.000337542	3.91243	0.000196109	3.91293	0.000197601
71.1864	3.92153	0.000453787	3.91583	0.000395243	3.91597	0.000374377	3.91471	0.000340629	3.91296	0.000186496	3.91295	0.000208958
72.8814	3.92111	0.000449161	3.91512	0.000392101	3.91517	0.000370333	3.91401	0.000332479	3.91258	0.000199515	3.91292	0.000199518
74.5763	3.91494	0.000408744	3.91418	0.000387049	3.91448	0.000367201	3.9141	0.000336218	3.9129	0.00018321	3.91308	0.000184815
76.2712	3.91213	0.000386176	3.91357	0.000381563	3.91421	0.000366121	3.91393	0.000334666	3.91284	0.000203649	3.91249	0.000201956
77.9661	3.91078	0.000371576	3.91269	0.000378343	3.91353	0.000361425	3.91378	0.000332151	3.9129	0.000213387	3.91322	0.000186529
79.661	3.90955	0.000360428	3.9121	0.000371987	3.91311	0.000358275	3.91348	0.00033636	3.9122	0.000222321	3.91296	0.000200848
81.3559	3.90906	0.000361247	3.91175	0.000369983	3.91228	0.00035688	3.91313	0.0003355	3.91289	0.000187321	3.91251	0.000212185
83.0508	3.90875	0.000356878	3.91138	0.000367042	3.91233	0.000354831	3.9132	0.000334199	3.91242	0.000196603	3.91237	0.000196972
84.7458	3.90907	0.000358725	3.9109	0.00036377	3.91174	0.00035278	3.91295	0.000334523	3.91247	0.000224851	3.9124	0.000186181
86.4407	3.90878	0.000356876	3.9107	0.00036134	3.91148	0.00035198	3.91271	0.000335564	3.91191	0.000202028	3.91236	0.000190294
88.1356	3.90902	0.000357842	3.91051	0.000359238	3.91093	0.000355501	3.91283	0.000330019	3.91222	0.00019286	3.91196	0.000213707
89.8305	3.90917	0.000357645	3.9104	0.000358338	3.91086	0.000354393	3.91266	0.000330214	3.91203	0.000213462	3.91286	0.000189376
91.5254	3.90897	0.000352629	3.91019	0.000355705	3.91088	0.00035057	3.91226	0.000329014	3.91195	0.000179014	3.9125	0.000199904
93.2203	3.909	0.000355799	3.91014	0.000354635	3.91053	0.000349426	3.91207	0.000331534	3.91164	0.000197369	3.9122	0.000201222
[truncated: 4 more rows]

[truncated: 1 more sheets: Figure 5d]
